# Supplementary material for: 1-(1-Hy­droxy­eth­yl)-7,8-dihydro­indolo[2,3-a]pyridine­[3,4-g]quinolizin-5(13H)-one (angustoline) monohydrate from Nauclea subdita (Rubiaceae)
Source: Acta Crystallogr Sect E Struct Rep Online. 2011 Jun 18;67(Pt 7):o1727–8. doi: 10.1107/S1600536811022768 (PMC3151776; doi:10.1107/S1600536811022768)
Supplement: Supplementary file 2 [file e-67-o1727-Isup2.hkl]

# 
# h,k,l, Fc-squared, Fo-squared, sigma(Fo-squared) and status flag 
# 
data_I
_shelx_title '  P21' 
_shelx_refln_list_code          4 
_shelx_F_calc_maximum      109.95 
_exptl_crystal_F_000       368.00 
_reflns_d_resolution_high  0.8012 
 
loop_ 
 _symmetry_equiv_pos_as_xyz 
 'x, y, z' 
 '-x, y+1/2, -z' 
 
_cell_length_a     8.8350 
_cell_length_b     6.7002 
_cell_length_c    14.7347 
_cell_angle_alpha  90.000 
_cell_angle_beta  103.117 
_cell_angle_gamma  90.000 
 
_shelx_F_squared_multiplier     1.000 
 
loop_ 
 _refln_index_h 
 _refln_index_k 
 _refln_index_l 
 _refln_F_squared_calc 
 _refln_F_squared_meas 
 _refln_F_squared_sigma 
 _refln_observed_status 
   4  -7   0        2.14        5.54      3.38 o 
   0  -6   0       41.23       29.06      3.29 o 
   1  -6   0       22.60       19.52      2.10 o 
   2  -6   0       11.35       12.06      2.91 o 
   3  -6   0       93.04       80.16      5.57 o 
   4  -6   0       26.11       19.58      3.26 o 
   5  -6   0       48.81       53.33      6.56 o 
   6  -6   0       29.10       30.49      4.61 o 
   7  -6   0        5.38        6.65      1.61 o 
   1  -5   0       87.01       81.72      6.62 o 
   2  -5   0       29.71       29.80      2.46 o 
   3  -5   0       56.42       60.73      9.74 o 
   4  -5   0       13.10       10.40      2.97 o 
   5  -5   0        6.51        7.33      2.69 o 
   6  -5   0       62.07       66.67      5.78 o 
   7  -5   0       89.48       89.95      3.06 o 
   8  -5   0       11.10       24.10      2.78 o 
   0  -4   0      601.82      620.20     23.46 o 
   1  -4   0       51.23       53.51      7.39 o 
   2  -4   0      300.70      287.10      7.49 o 
   3  -4   0      169.62      156.61      6.18 o 
   4  -4   0      231.16      233.45      8.41 o 
   5  -4   0      179.47      168.02      4.22 o 
   6  -4   0       13.74       10.47      2.21 o 
   7  -4   0       37.93       37.95      3.42 o 
   8  -4   0       29.93       27.07      6.05 o 
   9  -4   0       44.04       43.92      2.81 o 
   1  -3   0     1295.05     1292.47     51.36 o 
   2  -3   0      777.18      794.89     12.12 o 
   3  -3   0       57.10       58.88      3.02 o 
   4  -3   0      155.57      139.32      4.79 o 
   5  -3   0      125.88      126.10      4.85 o 
   6  -3   0      326.43      318.85      6.54 o 
   7  -3   0      183.70      183.58      9.25 o 
   8  -3   0       83.07       92.20      6.52 o 
   9  -3   0       30.00       30.71      4.50 o 
   0  -2   0      163.82      159.42      5.94 o 
   1  -2   0      597.09      601.03     10.40 o 
   2  -2   0      713.39      661.16      8.20 o 
   3  -2   0       48.33       39.88      2.25 o 
   4  -2   0       72.34       77.01      3.24 o 
   5  -2   0      127.33      123.00      8.75 o 
   6  -2   0      140.57      134.44      4.08 o 
   7  -2   0      233.83      223.75      6.97 o 
   8  -2   0       88.80       90.56      7.82 o 
   9  -2   0        5.82        3.39      1.75 o 
  10  -2   0       26.84       24.39      1.82 o 
   1  -1   0     1017.71      988.80     17.62 o 
   2  -1   0     1382.67     1381.44     16.15 o 
   3  -1   0      576.90      555.54      6.25 o 
   4  -1   0      240.26      241.49      8.64 o 
   5  -1   0       96.17      119.72      9.91 o 
   6  -1   0      298.66      298.63     14.45 o 
   7  -1   0       25.44       29.24      3.16 o 
   8  -1   0       18.04       16.67      2.60 o 
   9  -1   0       59.22       56.78      3.01 o 
  10  -1   0       28.65       24.99      2.52 o 
   1   0   0      714.94      636.97      8.61 o 
   2   0   0      882.64      857.45     11.68 o 
   3   0   0       90.70       82.70      4.18 o 
   4   0   0      166.85      187.11      7.43 o 
   5   0   0      547.94      598.29     17.59 o 
   6   0   0       37.30       40.68      7.69 o 
   7   0   0      324.73      299.40      9.21 o 
   8   0   0      310.56      326.33      6.04 o 
   9   0   0       19.59       18.12      3.16 o 
  10   0   0        5.55        2.97      1.85 o 
   1   1   0     1015.83     1005.58      6.35 o 
   2   1   0     1385.33     1398.79     38.84 o 
   3   1   0      576.18      570.25      8.62 o 
   4   1   0      241.40      279.67      8.31 o 
   5   1   0       94.72      117.32     14.22 o 
   6   1   0      298.18      362.14     19.65 o 
   7   1   0       25.62       20.99      2.41 o 
   8   1   0       17.99       14.81      3.77 o 
   9   1   0       58.84       61.73      3.53 o 
  10   1   0       28.89       25.01      2.56 o 
   0   2   0      165.02      166.31      4.79 o 
   1   2   0      596.19      609.91      6.82 o 
   2   2   0      713.83      658.24     30.43 o 
   3   2   0       47.84       46.05      4.11 o 
   4   2   0       71.62       79.80      8.44 o 
   6   2   0      143.11      140.84      4.79 o 
   7   2   0      233.74      249.17      7.12 o 
   8   2   0       88.01       86.48      4.52 o 
   9   2   0        5.70        2.27      1.89 o 
  10   2   0       26.90       20.61      2.15 o 
   1   3   0     1288.79     1315.52     22.72 o 
   2   3   0      777.42      792.27     45.04 o 
   3   3   0       57.74       57.50      5.10 o 
   4   3   0      156.41      150.69     12.77 o 
   5   3   0      126.19      128.03      4.40 o 
   6   3   0      325.34      338.76     10.75 o 
   7   3   0      184.46      189.41      6.42 o 
   8   3   0       82.10       88.69      3.60 o 
   9   3   0       30.35       29.79      3.31 o 
   0   4   0      604.09      630.72     19.30 o 
   1   4   0       51.83       54.10      4.65 o 
   2   4   0      298.45      304.06     11.65 o 
   3   4   0      169.15      146.93     12.75 o 
   4   4   0      230.93      231.12      4.56 o 
   5   4   0      177.89      162.53      4.14 o 
   6   4   0       13.78       12.00      2.64 o 
   7   4   0       38.47       36.08      3.33 o 
   8   4   0       29.47       29.45      2.40 o 
   9   4   0       43.99       42.31      2.22 o 
   1   5   0       86.67       82.35      4.02 o 
   2   5   0       29.63       25.87      2.12 o 
   3   5   0       57.41       50.27      3.90 o 
   4   5   0       13.18        9.88      2.96 o 
   5   5   0        6.53        6.22      1.80 o 
   6   5   0       61.95       63.16      2.99 o 
   7   5   0       89.21       98.12      5.19 o 
   8   5   0       11.01       15.14      1.90 o 
   0   6   0       40.77       43.78      3.90 o 
   1   6   0       22.30       25.22      2.25 o 
   2   6   0       11.17       12.12      3.12 o 
   3   6   0       93.59       83.66      4.78 o 
   4   6   0       25.79       21.87      2.22 o 
   5   6   0       48.57       50.99      2.72 o 
   6   6   0       28.92       32.86      1.87 o 
   7   6   0        5.43        5.72      0.91 o 
   1   7   0       52.89       57.46      2.56 o 
   2   7   0      198.18      207.81      6.99 o 
   3   7   0      117.45      119.81      5.18 o 
   4   7   0        2.32        2.91      1.04 o 
   5   7   0       16.62       17.58      1.42 o 
   0   8   0       19.26       18.70      1.50 o 
   1   8   0        5.37        6.71      1.32 o 
   2   8   0       39.10       44.42      2.31 o 
   3   8   0       23.60       24.01      1.54 o 
  -5  -7   1        2.38        2.61      2.11 o 
  -4  -7   1       37.47       43.14      4.26 o 
   4  -7   1       31.81       30.82      4.33 o 
   5  -7   1       42.05       38.74      3.37 o 
  -7  -6   1      106.30      117.18      3.31 o 
  -6  -6   1       34.67       30.87      4.59 o 
  -5  -6   1       10.84       17.92      5.28 o 
  -4  -6   1       17.36       17.47      3.14 o 
  -3  -6   1      182.60      172.20      7.93 o 
  -2  -6   1      426.41      394.55      8.17 o 
  -1  -6   1        0.76       -0.06      1.49 o 
   0  -6   1       42.11       31.03      2.43 o 
   1  -6   1       95.75       82.87      5.24 o 
   2  -6   1      160.51      143.57      6.98 o 
   3  -6   1      168.59      152.87      7.37 o 
   5  -6   1       83.93       88.39      7.23 o 
   6  -6   1       15.95       20.85      4.31 o 
   7  -6   1       28.46       25.10      2.62 o 
  -8  -5   1       76.37       89.28      4.48 o 
  -7  -5   1       11.65       11.41      2.96 o 
  -6  -5   1       72.37       74.02      7.80 o 
  -5  -5   1       45.19       47.09      4.40 o 
  -4  -5   1      167.21      155.98      7.45 o 
  -3  -5   1      226.54      227.50     17.67 o 
  -2  -5   1       25.45       32.26      3.43 o 
  -1  -5   1      105.11       99.86      4.63 o 
   0  -5   1        0.62        1.31      1.56 o 
   1  -5   1      209.04      208.56      6.86 o 
   2  -5   1       81.11       73.98      5.16 o 
   3  -5   1      215.44      196.39      7.39 o 
   4  -5   1       56.06       47.87      4.71 o 
   5  -5   1        9.13       11.06      2.15 o 
   6  -5   1        3.40        4.28      2.36 o 
   7  -5   1        2.29        5.11      1.57 o 
   8  -5   1       16.48       16.09      1.83 o 
  -9  -4   1       67.86       73.19      2.19 o 
  -8  -4   1      109.39       95.21      4.21 o 
  -7  -4   1       33.83       30.87      2.79 o 
  -6  -4   1        3.56        6.77      3.39 o 
  -5  -4   1      251.44      254.73      7.51 o 
  -4  -4   1       10.02       12.54      2.25 o 
  -3  -4   1       64.77       62.99      2.83 o 
  -2  -4   1       76.55       75.89      3.64 o 
  -1  -4   1      753.11      745.98     25.36 o 
   0  -4   1      428.05      434.72     19.09 o 
   1  -4   1        5.17        5.96      1.59 o 
   2  -4   1      406.88      386.60      8.36 o 
   3  -4   1      125.67      131.69      5.52 o 
   4  -4   1      158.21      156.42      3.88 o 
   5  -4   1       53.14       54.43      3.43 o 
   6  -4   1       25.18       27.16      3.45 o 
   7  -4   1       22.29       22.35      3.14 o 
   8  -4   1       15.64       14.92      3.25 o 
   9  -4   1        7.75        8.65      1.55 o 
 -10  -3   1       19.78       18.85      1.71 o 
  -9  -3   1        7.91        6.20      2.70 o 
  -8  -3   1        7.90        7.24      2.48 o 
  -7  -3   1      251.41      235.61      7.90 o 
  -6  -3   1      469.71      456.28      8.38 o 
  -5  -3   1      405.74      359.98      7.84 o 
  -4  -3   1      122.20      137.97      6.13 o 
  -3  -3   1      331.21      312.10      5.05 o 
  -2  -3   1      144.18      150.98      4.79 o 
  -1  -3   1      660.01      663.30     14.11 o 
   0  -3   1      356.63      353.50      9.46 o 
   1  -3   1      317.44      354.62      8.62 o 
   2  -3   1      373.09      394.82      5.16 o 
   3  -3   1       39.36       39.76      2.64 o 
   4  -3   1       17.16        9.93      2.43 o 
   5  -3   1      146.42      151.85      4.85 o 
   6  -3   1       32.31       28.85      4.19 o 
   7  -3   1       60.07       61.87      4.35 o 
   8  -3   1       10.85       12.18      3.30 o 
   9  -3   1       21.86       23.39      2.95 o 
 -10  -2   1       13.29       14.26      1.88 o 
  -9  -2   1        2.36        1.91      1.87 o 
  -8  -2   1       17.02       22.46      4.14 o 
  -7  -2   1      315.72      298.35      9.29 o 
  -6  -2   1      108.97      107.51      4.15 o 
  -5  -2   1        7.88        8.31      1.65 o 
  -4  -2   1      197.86      191.10      4.73 o 
  -3  -2   1      577.46      616.67      6.10 o 
  -2  -2   1      850.66      818.36      8.36 o 
  -1  -2   1      656.61      635.03     15.47 o 
   0  -2   1     1367.19     1347.51     14.96 o 
   1  -2   1      106.06       97.96      2.49 o 
   2  -2   1     1027.56     1005.49      9.20 o 
   3  -2   1       16.14       21.09      1.86 o 
   4  -2   1      151.55      160.80      4.65 o 
   5  -2   1      104.25      116.33     10.02 o 
   6  -2   1       79.55       79.32      3.41 o 
   7  -2   1      401.24      406.24     13.08 o 
   8  -2   1       70.67       83.42      5.70 o 
   9  -2   1       51.83       52.98      2.74 o 
 -10  -1   1       47.17       45.51      2.80 o 
  -9  -1   1        3.98        0.03      2.40 o 
  -8  -1   1      154.26      145.55      5.33 o 
  -7  -1   1       22.72       28.58      3.99 o 
  -6  -1   1      120.09      125.33     13.37 o 
  -5  -1   1      506.04      508.95     13.34 o 
  -4  -1   1       58.59       60.21      2.41 o 
  -3  -1   1      422.96      436.87      5.54 o 
  -2  -1   1      376.49      368.91      7.03 o 
  -1  -1   1     1163.89     1073.07     17.07 o 
   0  -1   1      263.25      276.16      3.51 o 
   1  -1   1     2421.44     2438.37     17.43 o 
   2  -1   1      186.93      210.14      3.46 o 
   3  -1   1      240.04      230.34      4.25 o 
   4  -1   1      215.91      203.92      8.95 o 
   5  -1   1       66.56       69.59      7.44 o 
   6  -1   1      348.94      351.83      8.77 o 
   7  -1   1      172.86      175.49      4.76 o 
   8  -1   1       71.13       71.46      3.65 o 
   9  -1   1      136.93      129.93      3.96 o 
  10  -1   1       13.32       12.90      1.82 o 
 -10   0   1       17.40       20.47      2.76 o 
  -9   0   1       12.14       14.79      2.66 o 
  -8   0   1       98.11       94.97      3.48 o 
  -7   0   1       24.80       29.08      2.22 o 
  -6   0   1        8.58       14.34      5.55 o 
  -5   0   1       79.53       93.49      5.53 o 
  -4   0   1       52.24       78.85      4.42 o 
  -3   0   1      784.37      797.98      9.07 o 
  -2   0   1      168.49      139.90      3.79 o 
  -1   0   1     5122.01     4660.07     20.46 o 
   0   0   1        9.47       12.16      0.89 o 
   1   0   1      408.02      399.50      7.35 o 
   2   0   1      363.79      355.60      9.09 o 
   3   0   1      143.22      173.64      7.88 o 
   4   0   1        2.60        5.00      2.72 o 
   5   0   1      212.41      208.64     11.39 o 
   6   0   1       20.33       21.77      5.56 o 
   7   0   1      120.95      121.76      5.93 o 
   8   0   1        8.98        8.62      2.17 o 
   9   0   1        0.10        2.64      1.70 o 
  10   0   1       15.02       11.78      1.85 o 
 -10   1   1       47.06       44.70      3.38 o 
  -9   1   1        3.91        5.00      2.04 o 
  -8   1   1      154.60      148.45      6.81 o 
  -7   1   1       23.15       16.23      3.23 o 
  -6   1   1      119.98      130.41     11.79 o 
  -5   1   1      506.05      572.15     20.71 o 
  -4   1   1       58.49       59.83      4.43 o 
  -3   1   1      426.44      449.49     11.15 o 
  -2   1   1      375.31      368.86      7.24 o 
  -1   1   1     1162.09     1101.12     15.01 o 
   0   1   1      266.64      272.38      3.83 o 
   1   1   1     2411.94     2392.27     24.56 o 
   2   1   1      187.84      205.71      6.98 o 
   3   1   1      238.15      232.60      7.21 o 
   4   1   1      216.54      206.26     10.48 o 
   5   1   1       66.12       73.00      5.53 o 
   6   1   1      347.46      381.32     12.04 o 
   7   1   1      174.57      183.56      8.09 o 
   8   1   1       71.01       76.58      4.12 o 
   9   1   1      136.15      131.39      4.49 o 
  10   1   1       13.12        9.23      1.71 o 
 -10   2   1       13.20       13.50      2.24 o 
  -9   2   1        2.36        3.07      1.97 o 
  -8   2   1       16.84       19.45      2.91 o 
  -7   2   1      315.12      298.94     11.94 o 
  -6   2   1      110.17      110.77      4.24 o 
  -5   2   1        7.57        8.10      4.47 o 
  -4   2   1      198.43      203.36     14.42 o 
  -3   2   1      576.72      638.25     18.73 o 
  -2   2   1      848.86      844.92     13.61 o 
  -1   2   1      658.93      660.45     10.75 o 
   0   2   1     1368.74     1319.73     14.19 o 
   1   2   1      105.80       93.21      3.15 o 
   2   2   1     1023.32      990.47     13.01 o 
   3   2   1       15.91       25.88      5.10 o 
   4   2   1      151.05      178.51     12.48 o 
   5   2   1      103.18      120.31     11.65 o 
   6   2   1       80.23       78.82      3.81 o 
   7   2   1      401.25      423.97      9.01 o 
   8   2   1       70.09       72.01      4.07 o 
   9   2   1       50.93       46.83      2.93 o 
 -10   3   1       19.44       19.37      1.88 o 
  -9   3   1        7.77        5.47      2.74 o 
  -8   3   1        7.85        7.65      1.67 o 
  -7   3   1      251.10      253.35      7.41 o 
  -6   3   1      470.57      466.09     11.07 o 
  -5   3   1      408.32      373.07      7.10 o 
  -4   3   1      121.47      143.87      8.50 o 
  -3   3   1      331.36      304.75     10.97 o 
  -2   3   1      143.05      159.17      7.17 o 
  -1   3   1      662.82      703.42     13.55 o 
   0   3   1      357.38      364.58      7.57 o 
   1   3   1      315.47      368.28      7.13 o 
   2   3   1      371.66      424.17     17.73 o 
   3   3   1       39.49       45.96      7.08 o 
   4   3   1       17.24       12.99      4.93 o 
   5   3   1      145.86      146.21      4.71 o 
   6   3   1       33.00       30.87      2.90 o 
   7   3   1       59.85       67.26      4.07 o 
   8   3   1       10.73       12.40      2.42 o 
   9   3   1       22.46       22.49      2.69 o 
  -9   4   1       68.34       73.30      2.97 o 
  -8   4   1      108.89      109.22      4.01 o 
  -7   4   1       34.20       31.82      2.96 o 
  -6   4   1        3.38        1.57      2.27 o 
  -5   4   1      253.59      243.88      4.94 o 
  -4   4   1       10.25       11.68      1.82 o 
  -3   4   1       64.46       63.66      5.96 o 
  -2   4   1       76.45       75.69      6.00 o 
  -1   4   1      750.97      769.01     16.73 o 
   0   4   1      425.71      453.63     11.81 o 
   1   4   1        5.12        3.75      3.61 o 
   2   4   1      408.44      411.69     20.14 o 
   3   4   1      125.02      127.04     12.09 o 
   4   4   1      159.33      143.89      4.64 o 
   5   4   1       53.71       53.71      2.64 o 
   6   4   1       24.92       24.11      2.95 o 
   7   4   1       22.25       26.27      2.96 o 
   8   4   1       15.24       14.94      2.41 o 
  -8   5   1       76.48       84.39      3.89 o 
  -7   5   1       11.59       10.67      2.44 o 
  -6   5   1       73.44       77.11      5.03 o 
  -5   5   1       45.28       48.08      3.08 o 
  -4   5   1      168.06      155.71      5.03 o 
  -3   5   1      225.39      221.45      5.42 o 
  -2   5   1       25.73       30.81      2.24 o 
  -1   5   1      106.47       96.64      5.60 o 
   0   5   1        0.64        1.36      1.79 o 
   1   5   1      208.46      198.74     10.60 o 
   2   5   1       81.11       79.04      4.53 o 
   3   5   1      215.65      192.87      6.96 o 
   4   5   1       56.14       50.52      4.46 o 
   5   5   1        8.85        9.50      2.67 o 
   6   5   1        3.66        1.86      1.48 o 
   7   5   1        2.39        2.68      1.86 o 
   8   5   1       16.30       19.93      2.01 o 
  -7   6   1      106.45      115.16      4.57 o 
  -6   6   1       35.24       34.11      1.88 o 
  -5   6   1       10.80       11.59      1.75 o 
  -4   6   1       17.36       20.30      2.55 o 
  -3   6   1      182.54      172.70      7.33 o 
  -2   6   1      425.76      418.93      7.55 o 
  -1   6   1        0.68        0.37      1.55 o 
   0   6   1       42.18       43.77      3.18 o 
   1   6   1       95.43       94.54      3.63 o 
   2   6   1      160.36      147.49      6.97 o 
   3   6   1      169.42      152.68      4.83 o 
   4   6   1        2.86        3.46      1.56 o 
   5   6   1       83.80       82.14      3.24 o 
   6   6   1       16.34       17.88      1.46 o 
   7   6   1       28.90       32.82      2.21 o 
  -5   7   1        2.46        2.68      0.87 o 
  -4   7   1       38.05       42.96      3.18 o 
  -3   7   1      198.99      185.53      6.37 o 
  -2   7   1      145.93      139.29      5.86 o 
  -1   7   1      131.14      126.41      4.93 o 
   0   7   1       22.67       24.28      1.95 o 
   1   7   1        4.71        6.52      1.44 o 
   2   7   1      101.23      104.70      5.15 o 
   3   7   1      145.07      146.64      5.66 o 
   4   7   1       32.10       29.38      2.52 o 
   5   7   1       42.47       44.35      1.61 o 
  -3   8   1        4.16        4.06      1.07 o 
  -2   8   1        9.09        9.96      1.44 o 
  -1   8   1        0.16        0.17      1.08 o 
   0   8   1       27.97       32.08      2.51 o 
   1   8   1        4.14        6.25      1.29 o 
   2   8   1       51.70       53.79      2.41 o 
  -6  -7   2       27.48       34.52      2.19 o 
   4  -7   2       15.00       16.81      3.70 o 
   5  -7   2        1.72        2.34      2.29 o 
  -7  -6   2       13.79       20.07      1.76 o 
  -6  -6   2       26.88       23.57      3.98 o 
  -5  -6   2       29.92       34.34      5.26 o 
  -4  -6   2       29.58       28.77      2.93 o 
  -3  -6   2       42.72       47.05      4.46 o 
  -2  -6   2      112.14      109.37      4.51 o 
  -1  -6   2      428.94      403.39     11.57 o 
   0  -6   2       25.48       18.93      1.98 o 
   1  -6   2       20.00       12.55      2.56 o 
   2  -6   2      139.17      115.50      6.11 o 
   3  -6   2        6.96        8.02      2.53 o 
   7  -6   2       53.47       47.33      2.81 o 
  -8  -5   2       47.73       51.10      5.49 o 
  -7  -5   2       16.61       21.09      3.92 o 
  -6  -5   2       52.86       55.96      7.08 o 
  -5  -5   2        2.69        4.89      3.50 o 
  -4  -5   2      138.46      128.51      6.77 o 
  -3  -5   2       58.67       62.38      4.49 o 
  -2  -5   2        4.23        2.55      2.05 o 
  -1  -5   2       13.15       10.56      1.60 o 
   0  -5   2        2.19        0.39      1.79 o 
   1  -5   2      110.45       95.68      3.42 o 
   2  -5   2        2.12        0.24      2.08 o 
   3  -5   2      108.19      108.72      5.54 o 
   4  -5   2      109.21      101.63      3.51 o 
   5  -5   2       38.04       36.98      3.04 o 
   6  -5   2       65.47       67.21      3.25 o 
   7  -5   2        5.63        5.93      1.75 o 
   8  -5   2       36.91       43.91      2.67 o 
  -9  -4   2      301.63      333.57      8.42 o 
  -8  -4   2       49.92       51.76      2.66 o 
  -7  -4   2       51.41       52.73      3.22 o 
  -6  -4   2      154.89      148.64      4.35 o 
  -5  -4   2       13.95        8.41      2.42 o 
  -4  -4   2      116.87      109.20      4.70 o 
  -3  -4   2       16.91       21.42      2.50 o 
  -2  -4   2      180.51      201.89      6.50 o 
  -1  -4   2      137.82      160.03      6.72 o 
   0  -4   2      816.53      787.60     29.71 o 
   1  -4   2       32.00       32.50      1.95 o 
   2  -4   2       23.42       30.86      2.92 o 
   3  -4   2        9.35       11.75      2.48 o 
   4  -4   2      267.87      261.17      8.02 o 
   5  -4   2        1.93        3.04      2.35 o 
   6  -4   2       21.82       20.66      2.61 o 
   7  -4   2       34.22       38.19      3.47 o 
   8  -4   2       30.88       29.61      2.59 o 
 -10  -3   2       19.14       15.55      1.84 o 
  -9  -3   2       37.20       37.60      3.76 o 
  -8  -3   2       52.86       53.86      5.26 o 
  -7  -3   2      363.94      371.65     10.82 o 
  -6  -3   2      438.53      429.75     14.96 o 
  -5  -3   2       46.90       49.34      3.34 o 
  -4  -3   2       31.28       25.90      2.36 o 
  -3  -3   2      516.25      571.56      8.94 o 
  -2  -3   2      218.79      234.84      4.76 o 
  -1  -3   2      269.49      272.48      8.69 o 
   0  -3   2       20.22       18.20      1.45 o 
   1  -3   2      392.51      436.17      8.54 o 
   2  -3   2      425.72      429.19      6.97 o 
   3  -3   2      574.63      546.39      8.72 o 
   4  -3   2       25.54       24.30      2.90 o 
   5  -3   2       23.16       23.20      2.62 o 
   6  -3   2       52.68       51.20      3.44 o 
   7  -3   2       36.91       28.21      3.23 o 
   8  -3   2       48.25       45.78      3.13 o 
   9  -3   2       29.77       28.98      1.85 o 
 -10  -2   2       11.66       14.82      2.19 o 
  -9  -2   2       23.27       22.90      3.44 o 
  -8  -2   2        6.85        9.83      2.62 o 
  -7  -2   2      173.45      167.50      5.81 o 
  -6  -2   2       99.20       97.86      4.40 o 
  -5  -2   2       16.31       13.26      1.77 o 
  -4  -2   2       28.38       34.17      2.18 o 
  -3  -2   2      671.95      676.18      9.11 o 
  -2  -2   2      515.15      502.51      6.56 o 
  -1  -2   2       24.89       27.24      2.64 o 
   0  -2   2      200.10      173.13      8.00 o 
   1  -2   2      515.37      515.57      4.41 o 
   2  -2   2      770.02      843.78      8.60 o 
   3  -2   2      200.22      215.59      6.10 o 
   4  -2   2      354.34      354.95     16.26 o 
   5  -2   2       64.48       52.60      7.76 o 
   6  -2   2        8.08        8.10      2.02 o 
   7  -2   2      219.70      210.44      6.41 o 
   8  -2   2      244.29      257.95      9.92 o 
   9  -2   2       12.28        8.53      1.50 o 
 -10  -1   2       52.02       45.61      3.11 o 
  -9  -1   2        2.31        0.08      2.77 o 
  -8  -1   2       33.05       32.05      3.21 o 
  -7  -1   2      245.54      268.13      7.09 o 
  -6  -1   2      205.39      195.87     16.20 o 
  -5  -1   2      158.43      171.08      9.75 o 
  -4  -1   2      102.48      105.08      2.92 o 
  -3  -1   2      258.08      253.40      5.91 o 
  -2  -1   2      206.46      203.00      3.39 o 
  -1  -1   2      540.58      535.56      6.54 o 
   0  -1   2      307.51      284.70      7.11 o 
   1  -1   2    12088.60    11992.95     45.90 o 
   2  -1   2     3447.80     3400.29     18.44 o 
   3  -1   2      304.77      305.53     12.02 o 
   4  -1   2       86.62       87.09      7.68 o 
   5  -1   2      165.20      176.77     11.78 o 
   6  -1   2       73.36       70.07      2.91 o 
   7  -1   2        5.05        7.75      2.67 o 
   8  -1   2      192.82      212.14      6.19 o 
   9  -1   2        6.67        6.52      2.31 o 
 -10   0   2        0.58        0.73      1.35 o 
  -9   0   2      161.61      163.61      6.78 o 
  -8   0   2      384.03      418.77     11.24 o 
  -7   0   2       23.63       22.01      2.77 o 
  -6   0   2      420.74      479.81     19.65 o 
  -5   0   2     3057.09     3400.63     55.48 o 
  -4   0   2      379.57      491.63      8.94 o 
  -3   0   2       59.70       80.21      2.93 o 
  -2   0   2        2.07        4.23      0.96 o 
  -1   0   2     2765.12     2646.00     19.41 o 
   0   0   2     2528.65     2455.24     18.27 o 
   1   0   2       10.26       12.86      2.21 o 
   2   0   2      666.64      701.34     14.41 o 
   3   0   2       73.41       77.27      6.26 o 
   4   0   2     1222.81     1267.12     26.36 o 
   5   0   2       77.40       93.68      8.47 o 
   6   0   2      181.92      185.82      6.86 o 
   7   0   2        2.88        6.62      2.84 o 
   8   0   2      106.63      104.07      5.36 o 
   9   0   2        4.63        4.81      1.69 o 
 -10   1   2       52.43       49.51      3.72 o 
  -9   1   2        2.39        4.21      1.52 o 
  -8   1   2       32.28       32.07      3.56 o 
  -7   1   2      245.80      249.37      7.39 o 
  -6   1   2      203.89      174.86     12.84 o 
  -5   1   2      158.59      173.67      8.16 o 
  -4   1   2      103.17      104.36      4.63 o 
  -3   1   2      257.73      272.14      5.89 o 
  -2   1   2      205.39      205.60      6.79 o 
  -1   1   2      537.03      531.95      4.16 o 
   0   1   2      306.99      286.66      5.31 o 
   1   1   2    12085.01    11895.05     70.42 o 
   2   1   2     3457.05     3408.50     46.39 o 
   3   1   2      305.09      314.20      9.01 o 
   4   1   2       85.78       94.92     10.79 o 
   5   1   2      164.00      186.46     11.95 o 
   6   1   2       72.80       73.86      5.28 o 
   7   1   2        5.17        4.83      3.46 o 
   8   1   2      193.47      199.92      5.95 o 
   9   1   2        6.82        6.74      1.72 o 
  10   1   2       24.18       21.31      2.10 o 
 -10   2   2       11.76        9.39      2.33 o 
  -9   2   2       22.99       26.62      4.04 o 
  -8   2   2        6.80        6.99      1.89 o 
  -7   2   2      173.33      173.81      7.20 o 
  -6   2   2       98.68       95.54      3.31 o 
  -5   2   2       16.06       14.08      5.07 o 
  -4   2   2       27.74       38.74      5.74 o 
  -3   2   2      673.99      710.63     14.05 o 
  -2   2   2      511.29      492.65     13.38 o 
  -1   2   2       24.69       29.24      2.14 o 
   0   2   2      198.90      168.76      4.44 o 
   1   2   2      517.19      518.09      9.28 o 
   2   2   2      766.05      831.49     12.09 o 
   3   2   2      198.85      235.00     13.12 o 
   4   2   2      356.03      427.46     19.72 o 
   5   2   2       64.86       67.75      9.64 o 
   6   2   2        8.49        9.77      2.21 o 
   7   2   2      220.48      215.50      9.07 o 
   8   2   2      245.84      241.44      6.47 o 
   9   2   2       12.39       13.89      1.85 o 
 -10   3   2       19.14       18.34      2.06 o 
  -9   3   2       37.39       38.36      4.10 o 
  -8   3   2       52.58       54.70      4.32 o 
  -7   3   2      362.86      385.39      7.01 o 
  -6   3   2      437.02      410.72      8.24 o 
  -5   3   2       48.05       45.46      2.70 o 
  -4   3   2       30.06       25.38      4.01 o 
  -3   3   2      514.44      599.90     14.97 o 
  -2   3   2      218.74      243.96      8.77 o 
  -1   3   2      270.85      275.90      7.03 o 
   0   3   2       19.64       16.63      2.33 o 
   1   3   2      391.96      462.19      9.96 o 
   2   3   2      425.57      428.61     18.27 o 
   3   3   2      573.40      582.79     23.68 o 
   4   3   2       25.20       18.96      5.80 o 
   5   3   2       23.35       19.66      2.36 o 
   6   3   2       53.10       45.83      3.54 o 
   7   3   2       36.55       28.44      2.99 o 
   8   3   2       48.55       44.47      3.11 o 
   9   3   2       29.56       29.84      3.25 o 
  -9   4   2      301.31      327.73      4.92 o 
  -8   4   2       49.62       55.79      3.12 o 
  -7   4   2       51.61       49.13      3.48 o 
  -6   4   2      154.87      143.88      6.19 o 
  -5   4   2       14.40       14.87      2.06 o 
  -4   4   2      116.53      109.95      3.54 o 
  -3   4   2       16.74       21.01      5.61 o 
  -2   4   2      182.17      197.07      9.18 o 
  -1   4   2      137.79      175.45      8.03 o 
   0   4   2      818.12      832.42     25.81 o 
   1   4   2       31.74       35.43      6.35 o 
   2   4   2       23.34       27.48      5.91 o 
   3   4   2        9.08       12.74      5.22 o 
   4   4   2      269.04      254.23      6.02 o 
   5   4   2        2.08        2.80      2.15 o 
   6   4   2       21.58       20.12      2.74 o 
   7   4   2       34.89       42.00      3.11 o 
   8   4   2       31.22       32.97      3.02 o 
  -8   5   2       47.46       52.86      3.21 o 
  -7   5   2       16.82       14.10      2.65 o 
  -6   5   2       52.60       53.11      4.62 o 
  -5   5   2        2.76        4.92      1.76 o 
  -4   5   2      138.48      118.03      4.46 o 
  -3   5   2       58.46       56.58      4.02 o 
  -2   5   2        4.29        3.26      1.29 o 
  -1   5   2       12.71       10.96      3.15 o 
   0   5   2        2.14        0.90      1.58 o 
   1   5   2      110.18       96.77      3.33 o 
   2   5   2        2.31        0.41      3.30 o 
   3   5   2      107.99      110.48      5.18 o 
   4   5   2      110.17      103.31      5.82 o 
   5   5   2       38.11       34.79      3.65 o 
   6   5   2       65.81       63.93      3.85 o 
   7   5   2        5.56        7.62      2.02 o 
   8   5   2       37.07       39.96      2.39 o 
  -7   6   2       13.88       15.77      1.32 o 
  -6   6   2       27.30       30.12      1.82 o 
  -5   6   2       29.15       28.25      2.20 o 
  -4   6   2       29.00       29.88      1.97 o 
  -3   6   2       43.46       47.55      2.34 o 
  -2   6   2      111.83      112.05      4.78 o 
  -1   6   2      427.11      410.55      7.17 o 
   0   6   2       25.65       26.79      2.33 o 
   1   6   2       20.43       20.96      2.18 o 
   2   6   2      138.59      118.14      6.31 o 
   3   6   2        6.79        6.21      2.66 o 
   4   6   2       85.87       73.58      6.12 o 
   5   6   2        9.01        8.37      1.52 o 
   6   6   2       28.07       26.14      1.57 o 
   7   6   2       53.63       57.23      2.58 o 
  -5   7   2       19.70       23.76      1.87 o 
  -4   7   2       42.26       45.66      3.03 o 
  -3   7   2       41.07       48.03      3.54 o 
  -2   7   2       58.05       52.05      3.85 o 
  -1   7   2       69.42       69.47      4.26 o 
   0   7   2       24.39       27.60      2.02 o 
   1   7   2        5.63        6.55      1.41 o 
   2   7   2       23.71       29.30      3.29 o 
   3   7   2       49.24       40.55      3.34 o 
   4   7   2       14.96       13.61      1.99 o 
   5   7   2        1.77        1.79      1.02 o 
  -3   8   2       28.01       28.96      1.69 o 
  -2   8   2       12.47       14.81      1.56 o 
  -1   8   2        4.64        6.28      1.32 o 
   0   8   2        6.84        7.47      1.19 o 
   1   8   2        9.91       14.33      1.45 o 
   2   8   2       17.26       17.47      1.52 o 
  -6  -7   3       55.80       67.10      2.65 o 
  -5  -7   3        2.03        4.33      1.46 o 
   5  -7   3       18.88       14.68      2.44 o 
  -7  -6   3       75.08       82.40      2.23 o 
  -5  -6   3       71.85       67.53      5.69 o 
  -4  -6   3       22.37       20.12      3.10 o 
  -3  -6   3       53.09       54.55      4.63 o 
  -2  -6   3      571.77      546.93     18.34 o 
  -1  -6   3      157.12      158.22      7.32 o 
   0  -6   3      190.37      161.71      7.44 o 
   1  -6   3       10.50        9.92      2.37 o 
   2  -6   3        2.27        7.60      2.23 o 
   3  -6   3        4.59       -0.92      2.41 o 
   4  -6   3       15.07        8.98      3.14 o 
   5  -6   3       71.60       72.70      4.65 o 
   6  -6   3       46.10       46.32      4.46 o 
  -8  -5   3       33.95       36.47      2.31 o 
  -7  -5   3        4.45       11.61      3.69 o 
  -6  -5   3       98.98       87.21      7.59 o 
  -5  -5   3       64.89       63.50      5.09 o 
  -4  -5   3      193.46      199.51      8.13 o 
  -3  -5   3       46.83       49.98      3.06 o 
  -2  -5   3       27.28       23.81      2.15 o 
  -1  -5   3       48.41       44.45      8.74 o 
   0  -5   3       87.60       76.44      3.72 o 
   1  -5   3      383.22      366.68      8.85 o 
   2  -5   3      237.49      226.24      9.69 o 
   3  -5   3      346.50      316.35     10.29 o 
   4  -5   3       90.17       70.87      3.81 o 
   5  -5   3      114.82      104.35      4.60 o 
   6  -5   3        7.76        5.14      2.42 o 
   7  -5   3       51.47       54.57      2.84 o 
  -9  -4   3       80.01       76.65      2.55 o 
  -8  -4   3       56.71       55.65      3.77 o 
  -7  -4   3       73.68       78.94      3.61 o 
  -6  -4   3      540.56      545.61      9.29 o 
  -5  -4   3      449.94      434.27      7.70 o 
  -4  -4   3       59.56       60.42      3.70 o 
  -3  -4   3       69.41       61.38      3.67 o 
  -2  -4   3       26.45       25.32      2.47 o 
  -1  -4   3      216.26      213.23      5.07 o 
   0  -4   3       93.11       98.46      3.65 o 
   1  -4   3      100.09       94.58      4.20 o 
   2  -4   3       25.45       23.92      2.75 o 
   3  -4   3      100.83      104.20      7.06 o 
   4  -4   3      132.51      118.36     12.27 o 
   5  -4   3        7.66        6.49      2.26 o 
   6  -4   3        9.11        9.08      2.29 o 
   7  -4   3       24.82       22.25      2.87 o 
   8  -4   3       10.70       11.08      2.38 o 
 -10  -3   3       23.94       26.08      2.28 o 
  -9  -3   3      111.14      116.15      3.48 o 
  -8  -3   3      160.48      163.97      4.83 o 
  -7  -3   3      111.94      116.91      5.31 o 
  -6  -3   3      334.05      347.51      5.90 o 
  -5  -3   3       80.27       72.54      3.19 o 
  -4  -3   3      462.13      478.03      6.58 o 
  -3  -3   3      100.84      109.52      2.62 o 
  -2  -3   3      464.97      557.58     10.44 o 
  -1  -3   3      150.59      160.77      6.80 o 
   0  -3   3      291.48      291.80      6.45 o 
   1  -3   3      387.69      358.74      9.17 o 
   2  -3   3      101.53      103.44      4.09 o 
   3  -3   3      322.62      283.83      7.22 o 
   4  -3   3        4.04        3.84      4.54 o 
   5  -3   3       12.69       13.09      2.31 o 
   6  -3   3      246.60      248.72      7.32 o 
   7  -3   3       10.26       10.04      2.72 o 
   8  -3   3        6.02       11.62      2.24 o 
   9  -3   3        1.05        0.72      1.47 o 
 -10  -2   3        7.06       14.45      2.30 o 
  -9  -2   3       28.00       24.23      3.78 o 
  -8  -2   3       60.53       63.80      7.09 o 
  -7  -2   3       71.51       67.66      4.50 o 
  -6  -2   3       12.11       17.68      2.26 o 
  -5  -2   3      269.04      273.69      6.00 o 
  -4  -2   3      325.09      372.80      6.25 o 
  -3  -2   3      218.96      199.44      2.91 o 
  -2  -2   3      835.20      832.02      6.81 o 
  -1  -2   3       92.47       74.31      3.77 o 
   0  -2   3       60.12       63.42      2.21 o 
   1  -2   3      236.52      270.47      4.90 o 
   2  -2   3     1362.04     1444.97     15.27 o 
   3  -2   3        8.82       15.11      4.58 o 
   4  -2   3      231.36      201.57     12.89 o 
   5  -2   3       36.62       33.76      2.71 o 
   6  -2   3      221.30      211.96      4.46 o 
   7  -2   3      364.54      358.85     22.30 o 
   8  -2   3       30.36       39.03      2.71 o 
   9  -2   3       57.11       51.67      3.82 o 
 -10  -1   3       42.05       39.48      3.25 o 
  -9  -1   3       68.41       66.30      4.94 o 
  -8  -1   3      139.72      141.12      8.87 o 
  -7  -1   3       72.55       74.29      7.69 o 
  -6  -1   3       54.68       52.23      9.04 o 
  -5  -1   3        2.24        0.63      3.68 o 
  -4  -1   3     1607.63     1734.38     11.70 o 
  -3  -1   3      200.86      178.33      6.86 o 
  -2  -1   3       55.26       55.46      1.26 o 
  -1  -1   3      778.10      758.10      7.32 o 
   0  -1   3     4823.35     4879.60     20.45 o 
   1  -1   3    11016.77    10783.92     46.46 o 
   2  -1   3      589.85      590.39      6.27 o 
   3  -1   3      644.15      644.90      8.43 o 
   4  -1   3       86.27      100.90      8.77 o 
   5  -1   3       32.04       34.52      5.92 o 
   6  -1   3       64.14       58.42      3.25 o 
   7  -1   3       40.60       44.03      3.37 o 
   8  -1   3      339.64      340.56      8.37 o 
   9  -1   3       93.99       86.98      3.20 o 
 -10   0   3       12.04        9.23      1.65 o 
  -9   0   3      231.35      230.77      7.99 o 
  -8   0   3       58.71       57.33      5.02 o 
  -7   0   3      438.36      420.61     16.77 o 
  -6   0   3       81.31       89.47      6.82 o 
  -5   0   3      132.66      162.84      7.76 o 
  -4   0   3      270.95      282.09     12.73 o 
  -3   0   3      524.17      501.73      9.59 o 
  -2   0   3       28.79       28.22      1.23 o 
  -1   0   3      154.65      164.37      6.86 o 
   0   0   3     2204.52     2107.24     19.81 o 
   1   0   3      853.04      876.11     15.11 o 
   2   0   3       33.15       40.70      4.60 o 
   3   0   3       76.74       58.99      6.02 o 
   4   0   3       30.25       33.40      5.68 o 
   5   0   3      129.90      127.64     10.61 o 
   6   0   3       39.55       31.97      2.63 o 
   7   0   3       25.56       30.68      4.80 o 
   8   0   3       73.35       73.13      3.84 o 
   9   0   3       16.58       15.75      3.00 o 
 -10   1   3       41.61       46.37      3.76 o 
  -9   1   3       69.34       72.59      5.05 o 
  -8   1   3      138.45      134.35      8.53 o 
  -7   1   3       72.94       65.97      3.70 o 
  -6   1   3       54.69       53.16      7.03 o 
  -5   1   3        2.39       -0.07      1.71 o 
  -4   1   3     1602.66     1778.86     17.47 o 
  -3   1   3      199.42      176.09      4.77 o 
  -2   1   3       54.99       51.66      2.08 o 
  -1   1   3      779.91      744.37      5.27 o 
   0   1   3     4812.44     4875.80     40.19 o 
   1   1   3    11017.20    10786.17     68.08 o 
   2   1   3      594.35      604.32     11.51 o 
   3   1   3      642.35      672.93     14.03 o 
   4   1   3       86.77       99.60      6.51 o 
   5   1   3       32.87       35.98      4.90 o 
   6   1   3       63.97       70.32      6.36 o 
   7   1   3       41.16       48.14      3.37 o 
   8   1   3      339.62      338.51     11.95 o 
   9   1   3       93.28       96.93      5.53 o 
 -10   2   3        6.99        6.69      2.29 o 
  -9   2   3       27.93       25.32      3.18 o 
  -8   2   3       60.36       64.16      3.38 o 
  -7   2   3       73.29       77.22      6.40 o 
  -6   2   3       11.79       13.95      1.75 o 
  -5   2   3      267.44      251.22     10.58 o 
  -4   2   3      322.69      366.42     11.06 o 
  -3   2   3      222.05      202.62      7.47 o 
  -2   2   3      833.12      815.47     13.55 o 
  -1   2   3       92.42       70.20      3.10 o 
   0   2   3       59.78       61.03      3.63 o 
   1   2   3      239.16      255.65      7.32 o 
   2   2   3     1361.30     1461.85     18.23 o 
   3   2   3        8.70       12.62      2.38 o 
   4   2   3      231.48      222.28     14.92 o 
   5   2   3       37.08       37.63      4.07 o 
   6   2   3      219.57      211.52      7.61 o 
   7   2   3      363.90      366.81     24.25 o 
   8   2   3       30.46       34.69      4.78 o 
   9   2   3       56.64       51.08      4.11 o 
 -10   3   3       24.22       29.06      2.51 o 
  -9   3   3      110.59      117.78      6.04 o 
  -8   3   3      161.30      171.08      5.58 o 
  -7   3   3      111.75      112.14      3.34 o 
  -6   3   3      335.93      327.82      9.12 o 
  -5   3   3       80.08       72.23      3.29 o 
  -4   3   3      463.99      453.48     14.16 o 
  -3   3   3      101.93      111.01      6.57 o 
  -2   3   3      464.92      552.20     13.20 o 
  -1   3   3      152.55      161.49      5.50 o 
   0   3   3      292.82      281.67      8.45 o 
   1   3   3      386.92      358.27      9.49 o 
   2   3   3      101.94      104.70      9.52 o 
   3   3   3      324.03      282.63     17.17 o 
   4   3   3        3.80        4.14      4.36 o 
   5   3   3       12.68       10.36      2.09 o 
   6   3   3      247.10      233.25      6.53 o 
   7   3   3       10.16       11.02      2.29 o 
   8   3   3        6.09        5.91      3.06 o 
   9   3   3        1.10        1.06      1.77 o 
  -9   4   3       80.05       80.34      2.55 o 
  -8   4   3       56.21       59.81      3.15 o 
  -7   4   3       73.37       77.02      4.05 o 
  -6   4   3      539.24      540.64     11.27 o 
  -5   4   3      447.50      424.34      6.30 o 
  -4   4   3       60.06       62.45      2.17 o 
  -3   4   3       70.38       65.65      5.89 o 
  -2   4   3       25.80       26.54      3.78 o 
  -1   4   3      212.94      228.22     12.40 o 
   0   4   3       92.40      105.76      5.99 o 
   1   4   3      100.34      103.99     10.12 o 
   2   4   3       25.35       20.46      5.61 o 
   3   4   3      100.18       97.11      4.64 o 
   4   4   3      132.88      119.04      3.39 o 
   5   4   3        7.70       10.25      2.41 o 
   6   4   3        9.01       11.14      2.29 o 
   7   4   3       24.57       22.61      4.05 o 
   8   4   3       10.47        8.97      1.89 o 
  -8   5   3       33.42       36.68      2.82 o 
  -7   5   3        4.62        6.07      2.25 o 
  -6   5   3       98.48       94.68      5.88 o 
  -5   5   3       64.47       67.54      5.93 o 
  -4   5   3      193.55      196.75      5.51 o 
  -3   5   3       46.09       43.81      2.55 o 
  -2   5   3       26.94       25.80      2.26 o 
  -1   5   3       48.34       43.59      2.07 o 
   0   5   3       87.59       73.89      4.44 o 
   1   5   3      382.56      382.60      6.44 o 
   2   5   3      238.73      232.12      7.32 o 
   3   5   3      346.87      324.10      9.41 o 
   4   5   3       90.72       68.73      4.56 o 
   5   5   3      115.21      104.68      5.43 o 
   6   5   3        7.68        6.38      1.93 o 
   7   5   3       51.66       53.38      3.63 o 
  -7   6   3       74.46       82.87      3.54 o 
  -6   6   3        4.16        3.32      0.91 o 
  -5   6   3       72.24       72.76      2.58 o 
  -4   6   3       22.46       23.33      1.83 o 
  -3   6   3       53.17       56.10      2.49 o 
  -2   6   3      574.11      564.11      8.81 o 
  -1   6   3      157.75      154.24      8.90 o 
   0   6   3      189.52      183.69      4.96 o 
   1   6   3       10.61       10.20      1.78 o 
   2   6   3        2.16        1.09      2.56 o 
   3   6   3        4.81        1.88      1.42 o 
   4   6   3       15.10       13.60      1.87 o 
   5   6   3       72.68       75.36      2.94 o 
   6   6   3       46.40       48.15      1.86 o 
  -5   7   3        2.11        3.48      1.23 o 
  -4   7   3        1.19        2.21      1.72 o 
  -3   7   3       47.16       43.39      3.41 o 
  -2   7   3      145.29      152.15      5.98 o 
  -1   7   3       47.23       49.42      3.69 o 
   0   7   3       11.92       11.34      2.23 o 
   1   7   3       14.05       19.38      2.28 o 
   2   7   3        4.20        5.66      2.26 o 
   3   7   3        4.92        8.88      2.22 o 
   4   7   3       14.94       17.76      2.05 o 
  -3   8   3       18.03       20.62      1.45 o 
  -2   8   3       19.53       22.72      1.73 o 
  -1   8   3       19.42       23.83      1.75 o 
   0   8   3       39.26       40.06      1.89 o 
   1   8   3        0.58        2.18      0.96 o 
  -5  -7   4       12.91       16.01      2.80 o 
   4  -7   4       36.48       33.36      3.73 o 
  -7  -6   4       42.03       39.47      2.54 o 
  -6  -6   4       13.33       11.21      2.58 o 
  -3  -6   4       86.47       93.39      3.99 o 
  -2  -6   4      320.72      336.74     10.49 o 
  -1  -6   4       82.29       75.73      7.12 o 
   0  -6   4       25.86       17.98      2.08 o 
   1  -6   4       21.35       18.65      2.88 o 
   2  -6   4        5.00        2.50      2.33 o 
   4  -6   4       26.86       25.62      2.18 o 
   5  -6   4        0.21        0.54      1.19 o 
   6  -6   4       13.82       13.22      3.09 o 
  -8  -5   4       27.15       28.52      2.24 o 
  -7  -5   4       84.20       91.15      4.80 o 
  -6  -5   4       92.32       79.40      6.54 o 
  -5  -5   4       72.43       70.81      3.91 o 
  -4  -5   4        0.97       -0.59      2.30 o 
  -3  -5   4       47.62       43.85      8.65 o 
  -2  -5   4       39.76       41.38      2.59 o 
  -1  -5   4      146.07      140.84      5.90 o 
   0  -5   4      240.44      228.61      7.30 o 
   1  -5   4      434.02      394.09      9.08 o 
   2  -5   4       24.62       23.02      2.93 o 
   3  -5   4       69.09       58.49      4.52 o 
   4  -5   4      105.09       91.65      4.03 o 
   5  -5   4      191.05      177.28      5.59 o 
   6  -5   4       21.41       21.72      2.38 o 
   7  -5   4        9.16        8.28      1.53 o 
  -9  -4   4       67.04       65.11      2.41 o 
  -8  -4   4        1.59        3.70      2.19 o 
  -7  -4   4       64.34       55.56      3.93 o 
  -6  -4   4      127.48      132.69      4.77 o 
  -5  -4   4     1350.50     1344.64     13.31 o 
  -4  -4   4      148.41      140.65      3.70 o 
  -3  -4   4       27.55       26.37      2.70 o 
  -2  -4   4      104.93       98.36      3.86 o 
  -1  -4   4      241.94      226.96     14.91 o 
   0  -4   4       30.01       24.81      2.09 o 
   1  -4   4       27.74       28.59      2.37 o 
   2  -4   4       79.44       68.65      4.07 o 
   3  -4   4       71.93       73.65      9.73 o 
   4  -4   4       50.76       48.53      3.51 o 
   5  -4   4       77.55       81.86      4.45 o 
   6  -4   4       60.87       66.71      3.52 o 
   7  -4   4        0.42       -0.64      1.92 o 
   8  -4   4        0.19       -0.76      1.62 o 
 -10  -3   4        1.45        5.57      1.70 o 
  -9  -3   4        5.87        4.40      1.50 o 
  -8  -3   4      146.38      161.69      4.90 o 
  -7  -3   4      386.95      394.34      8.55 o 
  -6  -3   4       39.80       34.89      3.31 o 
  -5  -3   4       91.45       83.83      3.33 o 
  -4  -3   4      134.67      141.30      6.32 o 
  -3  -3   4       21.93       37.09      1.75 o 
  -2  -3   4      352.55      341.31      6.33 o 
  -1  -3   4      838.19      884.17     15.99 o 
   0  -3   4      112.78      133.02      3.73 o 
   1  -3   4      220.72      240.62      5.66 o 
   2  -3   4       67.63       61.37      3.41 o 
   3  -3   4       31.14       30.92      6.46 o 
   4  -3   4       58.40       58.24      2.64 o 
   5  -3   4       43.74       36.94      5.05 o 
   6  -3   4        0.16        3.34      2.05 o 
   7  -3   4        7.04        3.64      2.10 o 
   8  -3   4        4.12        5.81      1.58 o 
   9  -3   4        5.18        3.97      1.39 o 
 -10  -2   4       21.18       24.14      2.68 o 
  -9  -2   4       17.22       13.95      3.43 o 
  -8  -2   4       51.77       52.72      3.51 o 
  -7  -2   4       53.46       61.68      5.54 o 
  -6  -2   4       51.23       52.13      2.91 o 
  -5  -2   4       18.42       19.12      2.97 o 
  -4  -2   4       37.82       38.20      2.29 o 
  -3  -2   4      402.55      386.66      4.37 o 
  -2  -2   4      261.44      313.18      9.06 o 
  -1  -2   4      330.80      371.40      4.18 o 
   0  -2   4      181.58      183.53      3.73 o 
   1  -2   4       65.00       54.89      2.53 o 
   2  -2   4      477.07      449.68     16.09 o 
   3  -2   4      899.76     1001.71     10.91 o 
   4  -2   4       39.19       34.89      6.44 o 
   5  -2   4       37.97       39.80      6.60 o 
   6  -2   4      103.05       92.98      3.36 o 
   7  -2   4       82.31       73.68      4.00 o 
   8  -2   4       10.29       10.42      2.71 o 
   9  -2   4       13.41       13.33      2.12 o 
 -10  -1   4       26.57       32.57      3.13 o 
  -9  -1   4       12.24        6.74      3.30 o 
  -8  -1   4       33.78       37.44      4.68 o 
  -7  -1   4      132.08      111.37      3.44 o 
  -6  -1   4      370.40      369.03     22.00 o 
  -5  -1   4      285.06      318.85     18.25 o 
  -4  -1   4      963.91     1051.48     15.95 o 
  -3  -1   4      619.23      693.01      6.06 o 
  -2  -1   4      647.80      652.65      5.82 o 
  -1  -1   4      504.07      440.85      6.57 o 
   0  -1   4     3083.32     2966.80     18.48 o 
   1  -1   4     2061.94     2063.47     11.70 o 
   2  -1   4      271.83      239.21     11.18 o 
   3  -1   4       81.67       76.45      2.49 o 
   4  -1   4      145.56      129.41     10.31 o 
   5  -1   4      209.37      213.02     14.26 o 
   6  -1   4       85.29       76.25      4.92 o 
   7  -1   4       38.87       37.79      3.08 o 
   8  -1   4      146.32      146.24      4.96 o 
   9  -1   4      107.88       98.72      4.41 o 
 -11   0   4       11.16        7.24      1.41 o 
 -10   0   4       46.61       36.41      2.37 o 
  -9   0   4      364.16      363.60     10.31 o 
  -8   0   4        9.62        4.07      3.22 o 
  -7   0   4      154.42      159.22      7.19 o 
  -6   0   4       42.46       53.02      8.31 o 
  -5   0   4       30.44       42.36      7.67 o 
  -4   0   4      228.81      255.79     10.90 o 
  -3   0   4     1095.94     1042.74     36.01 o 
  -2   0   4     2146.44     2239.28     20.04 o 
  -1   0   4        0.84        2.60      2.49 o 
   0   0   4     1309.61     1166.16     42.82 o 
   1   0   4       61.50       47.08      2.19 o 
   2   0   4       36.97       39.84      4.04 o 
   3   0   4      711.85      623.84     19.19 o 
   4   0   4       13.27       13.87      4.39 o 
   5   0   4        2.53        4.59      4.24 o 
   6   0   4       51.00       52.27      3.03 o 
   7   0   4        5.66        5.64      2.01 o 
   8   0   4       94.36       95.40      6.54 o 
   9   0   4        1.76        0.67      1.87 o 
 -10   1   4       27.29       28.60      2.13 o 
  -9   1   4       12.22       11.98      2.44 o 
  -8   1   4       33.80       38.64      4.84 o 
  -7   1   4      133.17      123.88     10.49 o 
  -6   1   4      368.97      363.77     17.50 o 
  -5   1   4      286.90      302.26      8.75 o 
  -4   1   4      967.77     1078.02     18.19 o 
  -3   1   4      622.21      698.03     14.25 o 
  -2   1   4      646.19      627.40     12.27 o 
  -1   1   4      503.65      459.41      8.28 o 
   0   1   4     3081.99     2936.39     27.14 o 
   1   1   4     2061.66     2045.78     26.75 o 
   2   1   4      272.35      265.08      8.31 o 
   3   1   4       81.81       78.91      6.16 o 
   4   1   4      143.83      148.66      9.59 o 
   5   1   4      210.28      225.72      9.24 o 
   6   1   4       84.99       88.31      6.17 o 
   7   1   4       38.87       50.01      5.76 o 
   8   1   4      147.28      145.77      7.94 o 
   9   1   4      107.92      113.05      5.50 o 
 -10   2   4       21.01       22.28      2.87 o 
  -9   2   4       17.61       17.41      2.42 o 
  -8   2   4       52.13       53.78      3.65 o 
  -7   2   4       53.80       54.74      3.05 o 
  -6   2   4       51.67       52.07      2.13 o 
  -5   2   4       17.77       18.71      3.25 o 
  -4   2   4       38.09       36.30      3.79 o 
  -3   2   4      405.42      378.19     10.02 o 
  -2   2   4      261.75      293.36      8.16 o 
  -1   2   4      330.03      361.32      8.45 o 
   0   2   4      180.55      185.31      6.41 o 
   1   2   4       64.42       58.86      4.02 o 
   2   2   4      476.78      448.26     10.90 o 
   3   2   4      903.32     1046.88     28.86 o 
   4   2   4       38.76       40.40      7.88 o 
   5   2   4       38.51       44.10      4.51 o 
   6   2   4      101.82      105.73      7.75 o 
   7   2   4       82.22       87.65      6.99 o 
   8   2   4       10.20        6.52      3.20 o 
   9   2   4       13.59       12.89      2.49 o 
 -10   3   4        1.40        2.10      1.81 o 
  -9   3   4        6.00        5.91      1.79 o 
  -8   3   4      145.50      160.33      4.12 o 
  -7   3   4      384.60      390.51      6.59 o 
  -6   3   4       40.29       38.15      2.36 o 
  -5   3   4       91.23       85.62      2.77 o 
  -4   3   4      133.82      143.41      7.91 o 
  -3   3   4       22.32       38.32      4.09 o 
  -2   3   4      352.51      339.84     10.36 o 
  -1   3   4      837.73      904.65     27.60 o 
   0   3   4      111.73      142.15      6.44 o 
   1   3   4      220.02      239.96      8.35 o 
   2   3   4       68.49       63.68      7.81 o 
   3   3   4       31.55       32.90      6.92 o 
   4   3   4       57.82       55.29      4.48 o 
   5   3   4       43.60       42.27      3.41 o 
   6   3   4        0.17       -1.45      3.63 o 
   7   3   4        6.77        7.23      3.43 o 
   8   3   4        4.20        3.77      2.70 o 
  -9   4   4       67.16       70.26      4.13 o 
  -8   4   4        1.61        2.29      1.45 o 
  -7   4   4       65.04       62.38      3.03 o 
  -6   4   4      127.68      130.10      4.14 o 
  -5   4   4     1355.12     1303.95     25.30 o 
  -4   4   4      148.65      130.95      2.95 o 
  -3   4   4       27.61       22.12      3.63 o 
  -2   4   4      105.55      100.42      6.64 o 
  -1   4   4      241.22      244.10     13.12 o 
   0   4   4       30.77       21.75      3.15 o 
   1   4   4       27.71       32.29      6.24 o 
   2   4   4       80.88       77.45      9.42 o 
   3   4   4       73.18       71.70      4.36 o 
   4   4   4       50.00       49.86      2.94 o 
   5   4   4       78.16       75.70      4.61 o 
   6   4   4       60.79       65.43      5.74 o 
   7   4   4        0.51        0.75      2.61 o 
   8   4   4        0.22       -0.91      1.24 o 
  -8   5   4       27.06       32.09      2.91 o 
  -7   5   4       84.99       87.39      5.08 o 
  -6   5   4       93.06       94.85      5.96 o 
  -5   5   4       72.76       72.63      3.44 o 
  -4   5   4        1.04        0.81      1.64 o 
  -3   5   4       47.93       44.68      2.73 o 
  -2   5   4       40.38       38.76      2.08 o 
  -1   5   4      146.09      131.11      4.02 o 
   0   5   4      237.94      237.86      7.51 o 
   1   5   4      433.90      404.75      6.75 o 
   2   5   4       24.09       27.57      2.88 o 
   3   5   4       68.87       66.03      4.91 o 
   4   5   4      105.05      101.69      5.31 o 
   5   5   4      191.94      170.06      6.64 o 
   6   5   4       21.85       17.55      2.24 o 
   7   5   4        8.95        7.89      1.82 o 
  -7   6   4       41.73       40.52      2.65 o 
  -6   6   4       12.99       13.30      1.62 o 
  -5   6   4       47.48       53.72      2.27 o 
  -4   6   4       21.37       23.91      1.81 o 
  -3   6   4       86.48       89.95      3.07 o 
  -2   6   4      321.23      333.73      9.89 o 
  -1   6   4       83.08       80.94      5.73 o 
   0   6   4       25.36       21.81      2.22 o 
   1   6   4       21.54       20.52      2.20 o 
   2   6   4        4.92        3.87      2.57 o 
   3   6   4        9.52        6.76      1.60 o 
   4   6   4       26.94       23.43      2.07 o 
   5   6   4        0.20        1.27      1.09 o 
   6   6   4       13.75       12.29      1.01 o 
  -5   7   4       12.94       12.05      1.13 o 
  -4   7   4        1.14        2.46      1.62 o 
  -3   7   4        0.59       -0.01      1.98 o 
  -2   7   4       58.13       61.04      4.00 o 
  -1   7   4       70.87       70.48      4.20 o 
   0   7   4       15.92       20.79      3.73 o 
   1   7   4        0.93        2.62      1.22 o 
   2   7   4       35.97       40.70      3.36 o 
   3   7   4       17.31       22.87      2.55 o 
   4   7   4       36.70       37.19      2.42 o 
  -2   8   4       52.43       57.36      2.36 o 
  -1   8   4       21.00       19.43      1.54 o 
  -5  -7   5        8.35       10.68      2.14 o 
  -4  -7   5       17.83       25.13      3.26 o 
  -3  -7   5        3.41       10.42      3.20 o 
   2  -7   5       21.30       17.88      2.46 o 
   3  -7   5        6.92        9.19      1.92 o 
   4  -7   5        2.47        4.94      2.65 o 
  -7  -6   5       16.37       12.55      1.45 o 
  -6  -6   5        5.64        7.92      2.19 o 
  -5  -6   5      132.22      136.53      6.61 o 
  -3  -6   5        0.00        1.51      1.36 o 
  -2  -6   5       21.54       20.73      3.07 o 
  -1  -6   5       51.39       50.78      3.10 o 
   0  -6   5       54.43       49.27      4.07 o 
   1  -6   5        8.71        4.47      2.31 o 
   2  -6   5       12.87       11.69      2.64 o 
   3  -6   5       13.95       14.95      2.26 o 
   4  -6   5       58.24       54.35      3.33 o 
   5  -6   5        1.23        2.60      1.11 o 
   6  -6   5       27.09       20.29      2.63 o 
  -8  -5   5       29.63       29.78      1.52 o 
  -7  -5   5       87.75       85.25      2.96 o 
  -6  -5   5       67.34       75.14      6.82 o 
  -5  -5   5      213.09      222.29      7.67 o 
  -4  -5   5      180.80      191.95      5.54 o 
  -2  -5   5      145.47      154.08      7.71 o 
  -1  -5   5      591.06      591.98     11.68 o 
   0  -5   5      280.66      285.51      9.53 o 
   1  -5   5       34.43       35.70      3.59 o 
   2  -5   5       37.68       29.16      3.62 o 
   3  -5   5      115.12       96.70      5.38 o 
   4  -5   5       29.45       38.93      2.85 o 
   5  -5   5        4.42        2.41      1.78 o 
   6  -5   5        9.89       10.65      1.99 o 
   7  -5   5       12.67       15.56      1.99 o 
  -9  -4   5       14.97       11.50      1.39 o 
  -8  -4   5       49.78       54.67      2.46 o 
  -7  -4   5       24.40       31.66      3.43 o 
  -6  -4   5      317.06      309.00     18.05 o 
  -5  -4   5        9.52        9.14      1.90 o 
  -4  -4   5      251.22      255.11     10.94 o 
  -3  -4   5      245.74      247.18      6.00 o 
  -2  -4   5       64.36       65.71      3.39 o 
  -1  -4   5        6.27        2.41      2.11 o 
   0  -4   5       25.43       21.97      1.76 o 
   1  -4   5       31.86       28.42      2.09 o 
   2  -4   5      275.87      287.51      7.76 o 
   3  -4   5        7.78        5.40      1.61 o 
   4  -4   5      191.07      185.96      4.95 o 
   5  -4   5       82.24       80.78      4.40 o 
   6  -4   5       32.73       31.92      4.30 o 
   7  -4   5       27.10       21.84      3.03 o 
   8  -4   5        2.90        2.51      1.48 o 
 -10  -3   5       13.70       17.22      2.07 o 
  -9  -3   5       75.26       83.15      3.07 o 
  -8  -3   5      201.74      190.86      4.34 o 
  -7  -3   5      122.12      131.73      5.12 o 
  -6  -3   5      197.43      201.62      6.41 o 
  -5  -3   5      232.62      215.27      5.79 o 
  -4  -3   5      151.34      144.81      4.99 o 
  -3  -3   5      105.28      116.08      2.98 o 
  -2  -3   5      437.92      418.59      7.94 o 
  -1  -3   5       42.15       48.44      2.47 o 
   0  -3   5      106.88       97.32      4.30 o 
   1  -3   5      135.08      145.32      3.54 o 
   2  -3   5      114.65      108.11      4.41 o 
   3  -3   5        3.90        3.45      1.95 o 
   4  -3   5       58.90       64.35      3.74 o 
   5  -3   5       59.76       60.65      6.88 o 
   6  -3   5       14.25       15.23      1.92 o 
   7  -3   5        1.96        0.57      4.35 o 
   8  -3   5       57.26       55.57      3.91 o 
 -10  -2   5       32.83       34.25      3.11 o 
  -9  -2   5       86.08       84.87      5.45 o 
  -8  -2   5       48.29       47.08      3.93 o 
  -7  -2   5      483.01      504.95      7.45 o 
  -6  -2   5       20.61       17.77      3.62 o 
  -5  -2   5        7.38        2.46      4.21 o 
  -4  -2   5      208.99      207.31      5.06 o 
  -3  -2   5      823.35      875.34      8.90 o 
  -2  -2   5      686.59      757.93      8.15 o 
  -1  -2   5      349.41      408.47      5.53 o 
   0  -2   5      143.94      123.75      3.60 o 
   1  -2   5      177.01      178.93      4.02 o 
   2  -2   5     3479.48     3569.82     22.55 o 
   3  -2   5      349.68      352.18      6.56 o 
   4  -2   5       45.60       46.67      7.76 o 
   5  -2   5       20.41       19.07      3.94 o 
   6  -2   5       58.71       60.80      3.20 o 
   7  -2   5       68.61       64.64      3.67 o 
   8  -2   5       58.37       57.63      4.04 o 
 -10  -1   5       13.49       10.23      2.54 o 
  -9  -1   5       14.51       11.23      3.53 o 
  -8  -1   5      323.69      311.46     10.40 o 
  -7  -1   5      137.87      127.25      4.17 o 
  -6  -1   5       92.90       89.29      3.82 o 
  -5  -1   5      292.43      346.03     19.26 o 
  -4  -1   5      691.28      786.49     26.60 o 
  -3  -1   5      268.93      294.09      7.00 o 
  -2  -1   5      266.26      260.53      4.35 o 
  -1  -1   5      468.87      495.53      5.98 o 
   0  -1   5     1130.21     1133.00      9.36 o 
   1  -1   5      515.44      472.72     10.84 o 
   2  -1   5       51.62       56.57      2.46 o 
   3  -1   5      167.08      164.06      4.02 o 
   4  -1   5      152.00      152.45     11.67 o 
   5  -1   5       10.12        9.30      1.70 o 
   6  -1   5       81.80       66.61      3.56 o 
   7  -1   5      104.79       91.71      4.26 o 
   8  -1   5      202.85      202.62      8.48 o 
   9  -1   5       21.31       19.10      2.09 o 
 -11   0   5       15.48       15.49      1.64 o 
 -10   0   5       51.04       59.58      2.87 o 
  -9   0   5        8.24        7.73      3.41 o 
  -8   0   5       73.37       76.18      5.63 o 
  -7   0   5       78.04       66.54      4.66 o 
  -6   0   5       62.79       47.59      8.02 o 
  -5   0   5        9.28       12.33      2.53 o 
  -4   0   5       31.85       34.58      3.67 o 
  -3   0   5     2358.97     2498.43     24.24 o 
  -2   0   5      212.02      208.19      6.70 o 
  -1   0   5      150.68      140.34      7.62 o 
   0   0   5       63.74       49.50      3.33 o 
   1   0   5      144.45      147.30      8.16 o 
   2   0   5      126.40      115.34      8.60 o 
   3   0   5       11.48        7.45      4.06 o 
   4   0   5       39.43       36.62      6.48 o 
   5   0   5        4.73       10.60      2.75 o 
   6   0   5       51.82       59.33      5.66 o 
   7   0   5        9.21       13.22      3.98 o 
   8   0   5      129.00      137.04      7.23 o 
   9   0   5      312.46      298.64      7.82 o 
 -10   1   5       13.69        8.10      1.67 o 
  -9   1   5       14.65       19.33      3.06 o 
  -8   1   5      321.35      309.33     10.29 o 
  -7   1   5      138.23      135.64      6.93 o 
  -6   1   5       93.42       92.62      9.40 o 
  -5   1   5      291.71      357.12     11.30 o 
  -4   1   5      690.45      836.19     29.97 o 
  -3   1   5      271.85      286.48     11.59 o 
  -2   1   5      265.35      255.73      7.95 o 
  -1   1   5      467.65      470.04     10.25 o 
   0   1   5     1133.65     1159.09     22.85 o 
   1   1   5      515.51      475.45     13.44 o 
   2   1   5       51.43       55.15      4.61 o 
   3   1   5      166.55      165.96      8.20 o 
   4   1   5      149.53      167.46     10.35 o 
   5   1   5       10.60        9.24      3.06 o 
   6   1   5       82.19       76.90      6.91 o 
   7   1   5      104.50       95.95      7.25 o 
   8   1   5      203.50      208.02      8.83 o 
   9   1   5       21.38       21.30      2.75 o 
 -10   2   5       32.47       34.09      2.06 o 
  -9   2   5       85.49       86.05      3.90 o 
  -8   2   5       47.85       46.04      3.50 o 
  -7   2   5      479.42      514.33      9.23 o 
  -6   2   5       20.70       19.19      2.58 o 
  -5   2   5        7.52        7.53      3.71 o 
  -4   2   5      209.18      217.07     12.45 o 
  -3   2   5      827.73      863.95     14.79 o 
  -2   2   5      687.97      731.53     12.80 o 
  -1   2   5      351.67      401.89     11.80 o 
   0   2   5      141.98      116.40      5.38 o 
   1   2   5      175.48      177.26      7.11 o 
   2   2   5     3480.97     3654.26     49.98 o 
   3   2   5      351.86      342.85     15.30 o 
   4   2   5       45.68       51.94      8.86 o 
   5   2   5       20.56       24.75      5.22 o 
   6   2   5       59.07       74.67      6.79 o 
   7   2   5       69.20       68.17      6.36 o 
   8   2   5       58.59       63.75      5.06 o 
   9   2   5       64.30       68.46      3.74 o 
 -10   3   5       13.63       12.57      2.03 o 
  -9   3   5       76.01       82.80      3.47 o 
  -8   3   5      202.98      205.65      4.56 o 
  -7   3   5      121.57      121.86      3.92 o 
  -6   3   5      197.90      195.17      5.13 o 
  -5   3   5      232.29      213.64      5.32 o 
  -4   3   5      150.65      142.44      7.59 o 
  -3   3   5      105.46      112.95      6.46 o 
  -2   3   5      441.80      413.38     17.06 o 
  -1   3   5       42.88       49.71      4.66 o 
   0   3   5      107.59      102.83      5.71 o 
   1   3   5      135.10      145.07      7.02 o 
   2   3   5      113.74      109.21      6.45 o 
   3   3   5        3.80        7.29      4.33 o 
   4   3   5       58.79       61.54      3.27 o 
   5   3   5       60.02       62.25      3.57 o 
   6   3   5       14.23       15.24      3.84 o 
   7   3   5        2.14        1.31      2.84 o 
   8   3   5       56.86       58.73      4.36 o 
  -9   4   5       15.51       15.98      1.59 o 
  -8   4   5       50.05       55.75      2.95 o 
  -7   4   5       23.84       23.74      2.16 o 
  -6   4   5      314.62      316.55      6.27 o 
  -5   4   5        9.73        8.28      1.79 o 
  -4   4   5      253.53      243.84      3.73 o 
  -3   4   5      245.68      232.82      3.65 o 
  -2   4   5       64.87       67.76      7.83 o 
  -1   4   5        6.08        2.10      2.69 o 
   0   4   5       25.69       23.64      3.43 o 
   1   4   5       32.43       32.60      2.99 o 
   2   4   5      274.49      274.86      4.61 o 
   3   4   5        8.16        8.99      2.51 o 
   4   4   5      190.91      191.83      7.54 o 
   5   4   5       81.76       78.56      3.68 o 
   6   4   5       32.99       27.77      4.08 o 
   7   4   5       26.87       25.36      3.38 o 
   8   4   5        2.92        3.62      1.17 o 
  -8   5   5       28.60       31.66      2.73 o 
  -7   5   5       87.17       85.44      5.05 o 
  -6   5   5       66.96       68.29      5.07 o 
  -5   5   5      213.72      229.12      5.62 o 
  -4   5   5      180.11      188.13      4.46 o 
  -3   5   5      109.72      103.22      3.24 o 
  -2   5   5      145.51      143.63      3.28 o 
  -1   5   5      593.31      584.15      7.46 o 
   0   5   5      281.40      290.72      4.57 o 
   1   5   5       34.15       32.80      2.42 o 
   2   5   5       38.38       39.85      4.01 o 
   3   5   5      114.42      103.03      5.95 o 
   4   5   5       29.12       41.63      3.87 o 
   5   5   5        4.53        1.51      1.83 o 
   6   5   5        9.96        7.14      1.66 o 
   7   5   5       12.69       12.57      1.72 o 
  -7   6   5       16.29       14.34      1.76 o 
  -6   6   5        5.56        5.47      2.41 o 
  -5   6   5      130.98      139.06      3.36 o 
  -4   6   5       32.73       34.70      2.06 o 
  -3   6   5        0.00        0.55      1.54 o 
  -2   6   5       21.63       21.99      2.25 o 
  -1   6   5       51.02       56.42      3.02 o 
   0   6   5       54.62       55.06      2.99 o 
   1   6   5        8.95        5.80      4.40 o 
   2   6   5       12.91       10.79      1.69 o 
   3   6   5       14.13       11.58      1.76 o 
   4   6   5       58.53       54.54      4.35 o 
   5   6   5        1.25        1.31      0.99 o 
   6   6   5       27.20       22.05      1.71 o 
  -5   7   5        8.27        9.63      1.38 o 
  -4   7   5       17.74       18.84      2.72 o 
  -3   7   5        3.42        3.65      1.94 o 
  -2   7   5       15.12       15.59      2.59 o 
  -1   7   5      125.95      123.43      5.19 o 
   0   7   5       74.56       83.66      2.93 o 
   1   7   5        3.65        4.94      1.28 o 
   2   7   5       21.04       26.01      2.71 o 
   3   7   5        7.02        9.27      1.82 o 
   4   7   5        2.40        4.50      1.30 o 
  -5  -7   6        3.50        3.62      1.57 o 
  -4  -7   6        4.51        7.46      1.98 o 
   2  -7   6        4.27        4.33      2.05 o 
   3  -7   6       11.42       12.19      1.95 o 
  -7  -6   6       27.03       25.82      2.71 o 
  -6  -6   6       20.30       22.46      2.04 o 
  -5  -6   6        7.61        9.06      2.01 o 
  -4  -6   6        0.22        2.14      2.98 o 
  -2  -6   6       38.03       42.04      3.91 o 
  -1  -6   6       75.75       67.48     10.37 o 
   0  -6   6       37.50       35.95      3.54 o 
   1  -6   6       48.26       47.84      4.01 o 
   3  -6   6        2.27        1.43      1.58 o 
   4  -6   6        1.78        3.02      1.32 o 
   5  -6   6        8.08        6.68      1.18 o 
  -8  -5   6        8.27        9.73      2.52 o 
  -7  -5   6       45.89       50.19      1.77 o 
  -6  -5   6       27.94       29.77      3.10 o 
  -5  -5   6      192.91      189.27      5.61 o 
  -4  -5   6      846.27      861.60     11.50 o 
  -3  -5   6       77.56       74.50      5.29 o 
  -2  -5   6      133.40      136.46      6.15 o 
  -1  -5   6      302.29      295.10      9.33 o 
   0  -5   6      553.53      550.93     12.89 o 
   1  -5   6      232.24      218.21      8.41 o 
   2  -5   6        2.49        1.96      2.50 o 
   3  -5   6       65.00       53.37      4.24 o 
   4  -5   6        0.82        0.95      3.68 o 
   5  -5   6        9.15        8.67      2.04 o 
   6  -5   6        7.04        7.26      1.49 o 
   7  -5   6        6.45        6.64      1.29 o 
  -9  -4   6       63.65       63.87      2.25 o 
  -8  -4   6       19.33       18.97      2.32 o 
  -7  -4   6       21.29       22.58      2.44 o 
  -6  -4   6       95.15       81.86     11.92 o 
  -5  -4   6      157.66      160.81      6.26 o 
  -4  -4   6       19.35       21.33      2.79 o 
  -3  -4   6       28.94       27.71      2.03 o 
  -2  -4   6      121.37       98.19      9.23 o 
  -1  -4   6       97.92       90.48      4.55 o 
   0  -4   6       58.68       65.05      4.18 o 
   1  -4   6       97.08       95.48      4.32 o 
   2  -4   6      185.29      185.11      6.60 o 
   3  -4   6      180.92      178.68      6.72 o 
   4  -4   6      133.21      129.28      4.72 o 
   5  -4   6       52.76       45.69      3.53 o 
   6  -4   6       43.66       34.82      2.57 o 
   7  -4   6       68.78       62.63      3.92 o 
 -10  -3   6       21.87       23.94      2.20 o 
  -9  -3   6       37.78       34.64      2.48 o 
  -8  -3   6       74.16       71.24      3.33 o 
  -7  -3   6       31.21       34.55      2.67 o 
  -6  -3   6       54.80       52.09      4.59 o 
  -5  -3   6       31.30       28.60      5.56 o 
  -4  -3   6       83.49       80.58      3.84 o 
  -3  -3   6      117.54      134.75      4.18 o 
  -2  -3   6       26.56       26.37      2.46 o 
  -1  -3   6      236.55      292.21     11.68 o 
   0  -3   6      151.04      151.13      4.83 o 
   1  -3   6       16.25       15.18      2.32 o 
   2  -3   6       83.67       92.06      4.17 o 
   3  -3   6      347.52      324.88      5.09 o 
   4  -3   6       10.49        9.79      2.09 o 
   5  -3   6       93.80       86.95      7.47 o 
   6  -3   6       91.78       91.98      3.62 o 
   7  -3   6       63.80       58.67      4.41 o 
   8  -3   6       83.20       82.58      4.06 o 
 -10  -2   6        2.77        4.99      2.12 o 
  -9  -2   6        4.14        0.99      3.13 o 
  -8  -2   6      229.52      229.95      5.85 o 
  -7  -2   6      155.93      150.92      4.17 o 
  -6  -2   6      587.92      578.51     16.97 o 
  -5  -2   6      158.40      168.78     15.17 o 
  -4  -2   6       32.16       39.93      4.56 o 
  -3  -2   6      378.17      419.91      7.12 o 
  -2  -2   6      303.36      340.56      5.61 o 
  -1  -2   6      481.97      503.76      9.70 o 
   0  -2   6       30.52       26.70      2.17 o 
   1  -2   6     1116.27     1205.80     10.96 o 
   2  -2   6     1446.18     1504.71     14.28 o 
   3  -2   6      119.95      114.58      4.27 o 
   4  -2   6       29.29       31.32      2.31 o 
   5  -2   6       46.13       38.53      4.72 o 
   6  -2   6        5.00        5.23      1.83 o 
   7  -2   6       65.81       60.16      4.38 o 
   8  -2   6       15.19       12.55      1.62 o 
 -10  -1   6       42.24       41.54      3.62 o 
  -9  -1   6        3.14        3.43      3.12 o 
  -8  -1   6      481.49      479.20     12.67 o 
  -7  -1   6        1.71        3.68      2.07 o 
  -6  -1   6       68.95       70.78      3.73 o 
  -5  -1   6        9.77       15.82      5.33 o 
  -4  -1   6       67.71       83.39      9.23 o 
  -3  -1   6        4.91        5.64      1.06 o 
  -2  -1   6       99.69       84.11      4.35 o 
  -1  -1   6      456.02      468.53     17.77 o 
   0  -1   6      110.74      118.42      3.14 o 
   1  -1   6      623.00      614.59      7.13 o 
   2  -1   6       96.22       92.43      3.39 o 
   3  -1   6      328.27      310.68     16.18 o 
   4  -1   6       67.93       77.60      9.41 o 
   5  -1   6      135.49      137.28      3.97 o 
   6  -1   6       98.11       95.20      4.33 o 
   7  -1   6       10.81        6.52      2.77 o 
   8  -1   6       11.17       12.91      1.79 o 
 -10   0   6       48.01       41.40      2.53 o 
  -9   0   6       20.21       20.22      3.98 o 
  -8   0   6       30.59       26.64      2.63 o 
  -7   0   6      389.72      367.78     13.31 o 
  -6   0   6        1.17       -0.85      2.23 o 
  -5   0   6       69.33       72.39      8.87 o 
  -4   0   6      188.13      220.87     10.26 o 
  -3   0   6      303.47      315.62      9.67 o 
  -2   0   6     1015.82     1006.53     26.90 o 
  -1   0   6       81.02       69.71      4.47 o 
   0   0   6      282.92      239.03     11.08 o 
   1   0   6        5.86        6.25      3.23 o 
   2   0   6      808.94      752.87     21.82 o 
   3   0   6       21.89       16.81      4.96 o 
   4   0   6      424.43      424.71     20.18 o 
   5   0   6      149.27      129.22      8.91 o 
   6   0   6       58.02       57.91      6.01 o 
   7   0   6       76.95       89.52      6.77 o 
   8   0   6      122.13      123.78      6.66 o 
   9   0   6       57.96       49.02      3.04 o 
 -10   1   6       41.63       43.05      2.75 o 
  -9   1   6        2.84        1.48      2.05 o 
  -8   1   6      481.65      461.17     12.66 o 
  -7   1   6        1.51        4.76      2.14 o 
  -6   1   6       69.98       73.12      3.13 o 
  -5   1   6        9.75       14.59      4.19 o 
  -4   1   6       68.11       84.82      5.29 o 
  -3   1   6        5.09        4.93      1.46 o 
  -2   1   6      101.07       97.27      3.98 o 
  -1   1   6      457.30      466.58     11.12 o 
   0   1   6      108.78      104.17      8.05 o 
   1   1   6      626.94      569.48     15.87 o 
   2   1   6       96.04      100.54      6.05 o 
   3   1   6      327.28      345.04     18.73 o 
   4   1   6       68.28       80.48     11.93 o 
   5   1   6      135.93      139.54      8.29 o 
   6   1   6       98.12      102.35      7.62 o 
   7   1   6       10.58       12.52      3.95 o 
   8   1   6       11.32       10.66      3.04 o 
   9   1   6       70.39       66.08      3.52 o 
 -10   2   6        2.91        2.90      1.41 o 
  -9   2   6        4.21        4.47      2.06 o 
  -8   2   6      232.45      239.73      6.47 o 
  -7   2   6      155.17      153.94      5.32 o 
  -6   2   6      586.88      558.71      5.98 o 
  -5   2   6      158.79      153.22     12.01 o 
  -4   2   6       31.79       37.21      6.07 o 
  -3   2   6      379.11      407.46     16.88 o 
  -2   2   6      303.34      334.95     14.80 o 
  -1   2   6      481.32      515.08     10.87 o 
   0   2   6       30.59       25.61      3.10 o 
   1   2   6     1109.00     1145.62     27.74 o 
   2   2   6     1444.02     1547.87     23.12 o 
   3   2   6      119.43      121.43      7.50 o 
   4   2   6       28.85       26.12      3.63 o 
   5   2   6       45.74       48.46      5.01 o 
   6   2   6        4.97        9.40      4.08 o 
   7   2   6       65.39       70.17      6.01 o 
   8   2   6       14.78       16.37      3.05 o 
   9   2   6       27.34       18.40      1.88 o 
 -10   3   6       21.70       21.75      2.09 o 
  -9   3   6       37.43       38.64      1.94 o 
  -8   3   6       74.93       73.42      2.89 o 
  -7   3   6       31.08       32.57      2.37 o 
  -6   3   6       53.95       49.03      2.55 o 
  -5   3   6       31.41       25.01      1.74 o 
  -4   3   6       84.64       80.21      9.11 o 
  -3   3   6      115.74      124.66     10.60 o 
  -2   3   6       26.74       28.47      5.56 o 
  -1   3   6      235.15      274.09     11.90 o 
   0   3   6      151.67      149.45      7.17 o 
   1   3   6       16.60       16.45      3.10 o 
   2   3   6       83.48       84.03      6.13 o 
   3   3   6      349.15      323.72     19.53 o 
   4   3   6       10.27        9.25      2.03 o 
   5   3   6       94.04       96.11      6.49 o 
   6   3   6       92.43       92.40      3.96 o 
   7   3   6       63.46       65.42      5.31 o 
   8   3   6       83.00       80.82      4.40 o 
  -9   4   6       63.34       67.54      3.32 o 
  -8   4   6       18.98       20.65      2.00 o 
  -7   4   6       21.27       22.25      2.13 o 
  -6   4   6       96.06       80.81      3.38 o 
  -5   4   6      157.36      151.40      3.73 o 
  -4   4   6       19.41       18.80      1.50 o 
  -3   4   6       28.55       24.79      1.51 o 
  -2   4   6      120.61      105.65      2.45 o 
  -1   4   6       97.76       87.39      2.44 o 
   0   4   6       59.15       62.85      2.04 o 
   1   4   6       97.98      100.71      2.60 o 
   2   4   6      184.91      194.93      5.52 o 
   3   4   6      180.56      172.31      8.21 o 
   4   4   6      134.30      125.21      6.36 o 
   5   4   6       53.12       43.38      2.93 o 
   6   4   6       44.03       38.86      4.12 o 
   7   4   6       68.83       65.18      4.05 o 
  -8   5   6        8.32       10.93      1.84 o 
  -7   5   6       46.17       51.57      2.78 o 
  -6   5   6       27.82       26.18      2.55 o 
  -5   5   6      191.80      200.85      5.18 o 
  -4   5   6      848.62      829.26      9.28 o 
  -3   5   6       77.95       76.25      3.19 o 
  -2   5   6      132.70      136.68      3.72 o 
  -1   5   6      302.53      299.83      5.79 o 
   0   5   6      551.43      554.21      6.42 o 
   1   5   6      232.15      225.23      8.99 o 
   2   5   6        2.64        2.72      1.62 o 
   3   5   6       64.76       61.19      4.90 o 
   4   5   6        0.79       -0.24      2.33 o 
   5   5   6        9.06        6.70      2.12 o 
   6   5   6        6.95        4.88      1.39 o 
   7   5   6        6.37        4.51      1.07 o 
  -7   6   6       26.61       27.11      2.11 o 
  -6   6   6       20.43       21.26      2.54 o 
  -5   6   6        7.80       10.29      1.68 o 
  -4   6   6        0.29        2.24      1.45 o 
  -3   6   6        6.38        7.33      1.75 o 
  -2   6   6       38.02       35.24      2.61 o 
  -1   6   6       75.40       70.63      2.96 o 
   0   6   6       37.15       32.44      3.61 o 
   1   6   6       48.30       41.37      4.00 o 
   2   6   6       71.10       65.85      5.03 o 
   3   6   6        2.28       -1.15      2.43 o 
   4   6   6        1.62        1.02      1.09 o 
   5   6   6        7.88        5.80      1.00 o 
  -4   7   6        4.51        3.71      0.98 o 
  -3   7   6       44.30       46.01      3.17 o 
  -2   7   6      164.57      175.23      5.94 o 
  -1   7   6       22.27       28.17      2.76 o 
   0   7   6       39.26       42.43      2.28 o 
   1   7   6        0.38        0.07      1.20 o 
   2   7   6        4.48        5.33      1.71 o 
   3   7   6       11.61       12.27      1.75 o 
  -5  -7   7        9.13       15.78      1.63 o 
  -4  -7   7       10.20       11.96      1.36 o 
   2  -7   7       38.86       38.81      3.07 o 
  -7  -6   7       13.22       11.00      1.49 o 
  -6  -6   7       17.06       17.31      1.70 o 
  -5  -6   7       66.28       71.04      2.95 o 
  -4  -6   7       82.29       82.33      5.21 o 
  -3  -6   7       84.09       87.60      5.14 o 
  -1  -6   7       10.06       12.21      2.63 o 
   3  -6   7       59.69       58.08      2.88 o 
   4  -6   7        4.48        5.15      1.32 o 
   5  -6   7       36.81       32.27      2.22 o 
  -8  -5   7       11.18        9.42      1.75 o 
  -7  -5   7       13.41       17.13      1.60 o 
  -6  -5   7       70.51       71.61      5.69 o 
  -5  -5   7      325.79      348.15      7.45 o 
  -4  -5   7       68.17       78.16      2.70 o 
  -3  -5   7       44.90       48.45      2.93 o 
  -2  -5   7       33.30       31.38      2.60 o 
  -1  -5   7      343.80      325.52      9.84 o 
   0  -5   7       48.45       43.29      4.27 o 
   1  -5   7       72.58       70.37      5.14 o 
   2  -5   7        5.90        0.10      2.57 o 
   3  -5   7       35.59       34.74      2.36 o 
   4  -5   7       29.17       27.22      4.98 o 
   5  -5   7       41.69       44.95      2.54 o 
   6  -5   7        0.63        0.21      1.62 o 
  -9  -4   7        1.72        2.96      1.16 o 
  -8  -4   7       14.04       12.83      2.30 o 
  -7  -4   7       50.64       52.17      2.64 o 
  -6  -4   7       27.40       30.70      3.30 o 
  -5  -4   7      155.59      161.95      5.82 o 
  -4  -4   7      118.49      128.28      4.46 o 
  -3  -4   7       67.12       64.17      2.46 o 
  -2  -4   7       41.00       35.93      3.33 o 
  -1  -4   7      191.79      179.75     13.20 o 
   0  -4   7      493.37      513.70     10.56 o 
   1  -4   7      297.60      305.26      9.21 o 
   2  -4   7       13.27        8.44      1.74 o 
   3  -4   7       37.59       31.88      2.19 o 
   4  -4   7       84.27       77.49      3.41 o 
   5  -4   7       42.18       38.95      2.57 o 
   6  -4   7       16.02       13.20      2.84 o 
   7  -4   7        8.19        9.20      1.88 o 
 -10  -3   7       24.23       24.75      1.97 o 
  -9  -3   7       51.03       50.86      2.47 o 
  -8  -3   7       25.84       22.14      2.88 o 
  -7  -3   7       34.63       37.92      2.63 o 
  -6  -3   7       38.80       42.24      2.88 o 
  -5  -3   7       29.47       30.68      4.72 o 
  -4  -3   7      152.75      163.28      4.45 o 
  -3  -3   7       27.84       28.35      2.20 o 
  -2  -3   7       68.02       74.81      3.93 o 
  -1  -3   7      116.07      112.46      4.67 o 
   0  -3   7        3.95        2.54      1.87 o 
   1  -3   7       13.89       14.56      2.49 o 
   2  -3   7       20.58       12.38      2.44 o 
   3  -3   7      466.39      479.42      6.42 o 
   4  -3   7       88.44       90.26      5.24 o 
   5  -3   7        6.18       10.21      4.93 o 
   6  -3   7        8.20        5.78      1.73 o 
   7  -3   7       26.40       21.84      1.96 o 
   8  -3   7        6.61        5.29      1.37 o 
 -10  -2   7       23.07       25.67      2.70 o 
  -9  -2   7        1.30        1.83      2.02 o 
  -8  -2   7       41.15       42.34      2.96 o 
  -7  -2   7      424.74      440.64      6.52 o 
  -6  -2   7      269.80      267.34      4.96 o 
  -5  -2   7      383.81      417.30      7.29 o 
  -4  -2   7      327.89      372.86      7.76 o 
  -3  -2   7      152.26      178.38      8.29 o 
  -2  -2   7      221.14      251.31     10.61 o 
  -1  -2   7       67.54       69.57      3.59 o 
   0  -2   7     1079.90     1122.17     15.05 o 
   1  -2   7     1801.00     1867.43     14.86 o 
   2  -2   7       23.09       17.16      2.35 o 
   3  -2   7       86.69       75.30      2.75 o 
   4  -2   7       32.89       34.08      2.57 o 
   5  -2   7       14.83       11.71      4.70 o 
   6  -2   7       10.35        7.36      1.85 o 
   7  -2   7       49.70       52.05      3.47 o 
   8  -2   7        2.39        2.79      1.11 o 
 -10  -1   7       15.61       17.79      1.90 o 
  -9  -1   7       80.06       78.43      5.48 o 
  -8  -1   7       38.92       36.16      2.73 o 
  -7  -1   7       12.54       11.03      2.05 o 
  -6  -1   7      421.45      441.94      5.85 o 
  -5  -1   7       76.52       73.78      9.67 o 
  -4  -1   7       43.50       38.22      6.76 o 
  -3  -1   7      118.46      117.36      3.12 o 
  -2  -1   7      282.77      322.76     19.83 o 
  -1  -1   7     1406.59     1376.17     15.95 o 
   0  -1   7       45.11       47.22      2.61 o 
   1  -1   7      220.82      255.63      8.64 o 
   2  -1   7       85.37       88.33      4.05 o 
   3  -1   7      210.01      225.48     14.65 o 
   4  -1   7       68.94       70.20      3.59 o 
   5  -1   7       19.61       20.15      2.14 o 
   6  -1   7       17.47       15.13      2.26 o 
   7  -1   7       36.54       42.86      3.59 o 
   8  -1   7        6.44        9.54      2.41 o 
 -10   0   7       23.72       25.92      2.11 o 
  -9   0   7       70.21       82.63      5.66 o 
  -8   0   7        0.73        4.00      2.00 o 
  -7   0   7        0.88        5.42      3.40 o 
  -6   0   7       31.26       34.11      2.46 o 
  -5   0   7        2.07        1.49      3.30 o 
  -4   0   7       97.71       98.11      5.94 o 
  -3   0   7       26.03       33.72      3.67 o 
  -2   0   7       43.74       44.12      4.09 o 
  -1   0   7       64.49       51.94      4.35 o 
   0   0   7      100.51       93.16      5.42 o 
   1   0   7       41.77       32.81      5.31 o 
   2   0   7        0.00        2.70      3.94 o 
   3   0   7      110.15      102.65     10.44 o 
   4   0   7      235.58      222.56      6.57 o 
   5   0   7      106.55      107.03      6.58 o 
   6   0   7        1.58        0.46      3.45 o 
   7   0   7        0.86        2.45      3.15 o 
   8   0   7        8.53        5.88      2.58 o 
 -10   1   7       16.08       15.63      1.81 o 
  -9   1   7       79.03       80.00      3.75 o 
  -8   1   7       38.57       38.34      2.40 o 
  -7   1   7       12.05       15.56      2.51 o 
  -6   1   7      419.35      427.18     10.71 o 
  -5   1   7       76.04       73.46      7.96 o 
  -4   1   7       44.35       38.07      3.72 o 
  -3   1   7      118.59      119.83      4.91 o 
  -2   1   7      284.64      315.17      7.60 o 
  -1   1   7     1411.33     1435.05     21.48 o 
   0   1   7       46.44       50.71      6.44 o 
   1   1   7      222.34      244.75     10.68 o 
   2   1   7       85.13       91.16      8.33 o 
   3   1   7      210.95      247.07     15.12 o 
   4   1   7       68.59       73.58      3.63 o 
   5   1   7       19.59       17.53      3.76 o 
   6   1   7       17.49       20.06      4.61 o 
   7   1   7       36.39       44.73      5.12 o 
   8   1   7        6.79        3.30      2.43 o 
 -10   2   7       23.28       22.80      1.79 o 
  -9   2   7        1.20        1.69      1.86 o 
  -8   2   7       41.35       46.87      3.42 o 
  -7   2   7      424.62      424.74      6.73 o 
  -6   2   7      270.72      253.10      4.19 o 
  -5   2   7      381.72      394.43      6.80 o 
  -4   2   7      325.86      348.95     17.11 o 
  -3   2   7      153.12      177.27     12.01 o 
  -2   2   7      223.59      231.50     13.60 o 
  -1   2   7       67.77       64.18      7.58 o 
   0   2   7     1084.38     1085.18     28.85 o 
   1   2   7     1805.55     1803.38     31.50 o 
   2   2   7       22.99       17.92      4.81 o 
   3   2   7       85.98       77.94      5.73 o 
   4   2   7       33.44       43.21      5.27 o 
   5   2   7       15.10       19.43      4.67 o 
   6   2   7       10.40       11.31      4.00 o 
   7   2   7       49.74       53.93      5.06 o 
   8   2   7        2.45        3.30      2.01 o 
  -9   3   7       50.92       55.41      2.69 o 
  -8   3   7       26.02       26.87      2.79 o 
  -7   3   7       34.85       35.95      2.42 o 
  -6   3   7       38.33       39.30      2.21 o 
  -5   3   7       30.33       25.92      1.82 o 
  -4   3   7      153.33      159.61      3.89 o 
  -3   3   7       28.19       27.20      5.74 o 
  -2   3   7       68.52       69.29      8.12 o 
  -1   3   7      116.57      113.92     10.13 o 
   0   3   7        3.90        5.15      3.81 o 
   1   3   7       13.66       15.70      3.08 o 
   2   3   7       20.01       17.12      1.43 o 
   3   3   7      466.13      466.75     11.95 o 
   4   3   7       88.52       87.76      4.28 o 
   5   3   7        5.99        5.10      2.11 o 
   6   3   7        7.95        6.48      1.85 o 
   7   3   7       26.22       19.93      3.20 o 
   8   3   7        6.58        4.46      1.51 o 
  -9   4   7        1.81        4.35      1.21 o 
  -8   4   7       14.05       14.88      1.89 o 
  -7   4   7       50.39       53.09      2.32 o 
  -6   4   7       27.12       25.32      2.00 o 
  -5   4   7      155.36      146.12      3.32 o 
  -4   4   7      118.72      120.04      3.13 o 
  -3   4   7       67.25       63.66      2.15 o 
  -2   4   7       41.44       44.42      1.81 o 
  -1   4   7      192.97      185.02      3.53 o 
   0   4   7      492.74      501.32      5.70 o 
   1   4   7      298.41      306.97      4.69 o 
   2   4   7       13.41       13.82      1.78 o 
   3   4   7       37.85       39.23      4.48 o 
   4   4   7       84.03       84.07      5.47 o 
   5   4   7       42.31       40.39      3.68 o 
   6   4   7       16.44       12.69      1.61 o 
  -8   5   7       11.02       11.77      1.80 o 
  -7   5   7       13.71       17.33      2.71 o 
  -6   5   7       70.95       61.07      4.67 o 
  -5   5   7      322.95      342.13      5.67 o 
  -4   5   7       69.33       77.44      3.59 o 
  -3   5   7       45.67       46.00      2.55 o 
  -2   5   7       33.25       30.02      2.45 o 
  -1   5   7      346.88      354.07      6.18 o 
   0   5   7       48.18       55.53      2.75 o 
   1   5   7       71.54       79.90      3.17 o 
   2   5   7        5.83        3.88      1.73 o 
   3   5   7       36.19       37.88      4.11 o 
   4   5   7       29.29       29.05      3.42 o 
   5   5   7       41.66       51.54      3.23 o 
   6   5   7        0.66       -1.00      1.00 o 
  -7   6   7       12.95       12.60      1.49 o 
  -6   6   7       17.35       19.96      2.31 o 
  -5   6   7       66.43       69.06      2.72 o 
  -4   6   7       83.31       89.46      3.79 o 
  -3   6   7       84.37       88.95      5.24 o 
  -2   6   7       16.47       19.50      2.15 o 
  -1   6   7        9.93       13.70      1.90 o 
   0   6   7       27.53       21.63      3.66 o 
   1   6   7       28.07       21.90      2.13 o 
   2   6   7      123.86      126.24     15.20 o 
   3   6   7       59.44       54.11      4.07 o 
   4   6   7        4.66        2.27      0.98 o 
   5   6   7       36.73       33.49      1.99 o 
  -4   7   7       10.16       10.82      1.62 o 
  -3   7   7        4.25        4.39      1.64 o 
  -2   7   7       10.25       13.65      2.21 o 
  -1   7   7       52.79       62.01      3.44 o 
   0   7   7        1.83        4.52      1.05 o 
   1   7   7       48.76       60.79      4.69 o 
   2   7   7       38.79       42.63      2.73 o 
   3   7   7        4.33        4.53      1.22 o 
  -4  -7   8        4.15        6.59      1.68 o 
  -3  -7   8       58.46       73.14      3.19 o 
  -2  -7   8        0.86        4.61      1.63 o 
   2  -7   8        3.49        5.79      1.92 o 
  -6  -6   8       37.33       35.63      1.89 o 
  -5  -6   8        2.31        1.35      1.27 o 
  -4  -6   8      117.94      125.30      4.99 o 
   1  -6   8       51.83       45.95      3.84 o 
   3  -6   8        7.56        9.42      1.62 o 
   4  -6   8        4.93        5.89      1.30 o 
  -8  -5   8       53.78       49.80      2.71 o 
  -7  -5   8       21.24       19.28      1.59 o 
  -6  -5   8       12.45       10.69      2.16 o 
  -5  -5   8      173.43      175.62      8.59 o 
  -4  -5   8      248.38      261.90      5.40 o 
  -3  -5   8        6.75        7.80      1.97 o 
  -2  -5   8       18.19       13.76      3.17 o 
  -1  -5   8       27.06       24.89      3.73 o 
   0  -5   8       21.73       17.68      3.21 o 
   1  -5   8       55.64       58.23      3.10 o 
   2  -5   8       18.34       19.08      1.79 o 
   3  -5   8       30.00       29.30      2.37 o 
   4  -5   8       16.93       21.97      4.69 o 
   5  -5   8       35.87       35.16      2.11 o 
   6  -5   8       21.28       20.24      1.89 o 
  -8  -4   8        5.57        3.55      1.75 o 
  -7  -4   8       99.39       97.66      4.35 o 
  -6  -4   8       88.31       87.60      4.30 o 
  -5  -4   8      163.61      176.41      5.65 o 
  -4  -4   8       13.98       15.89      2.66 o 
  -3  -4   8      254.22      249.92      5.83 o 
  -2  -4   8      149.67      148.19      6.10 o 
  -1  -4   8      179.55      182.99     13.60 o 
   0  -4   8      266.49      281.98     19.53 o 
   1  -4   8      499.08      502.74     10.84 o 
   2  -4   8      302.66      316.88      7.37 o 
   3  -4   8       65.34       57.92      2.75 o 
   4  -4   8      252.30      239.95      5.52 o 
   5  -4   8        0.08        1.76      1.55 o 
   6  -4   8       26.86       31.85      3.05 o 
   7  -4   8       24.27       24.84      2.06 o 
  -9  -3   8        0.58        2.06      1.90 o 
  -8  -3   8       39.05       36.28      2.84 o 
  -7  -3   8      167.46      155.81      4.09 o 
  -6  -3   8       94.36      100.11      3.31 o 
  -5  -3   8       81.22       84.05      4.22 o 
  -4  -3   8      175.32      187.20      4.76 o 
  -3  -3   8       89.86       94.62      5.96 o 
  -2  -3   8       59.46       60.73      4.13 o 
  -1  -3   8      183.76      211.19      9.09 o 
   0  -3   8       27.03       22.50      3.88 o 
   1  -3   8      174.98      165.72     10.63 o 
   2  -3   8      164.72      162.40      4.75 o 
   3  -3   8      807.46      838.34     15.09 o 
   4  -3   8      143.18      141.75      4.62 o 
   5  -3   8       12.12       15.71      2.99 o 
   6  -3   8       98.02       96.91      3.40 o 
   7  -3   8       11.54        9.28      1.36 o 
 -10  -2   8       46.45       49.24      3.52 o 
  -9  -2   8        4.05        2.82      2.57 o 
  -8  -2   8       68.90       63.76      3.36 o 
  -7  -2   8      575.54      531.06      7.51 o 
  -6  -2   8      364.86      331.44      4.51 o 
  -5  -2   8        5.99       11.10      2.73 o 
  -4  -2   8      241.19      248.87     10.13 o 
  -3  -2   8      116.28      142.01      4.75 o 
  -2  -2   8       80.31       93.89      4.97 o 
  -1  -2   8       50.11       62.46      4.02 o 
   0  -2   8       98.25      109.84      4.22 o 
   1  -2   8       31.72       30.98      2.66 o 
   2  -2   8      401.32      395.53      7.24 o 
   3  -2   8       84.09       85.25      3.11 o 
   4  -2   8       10.07       13.16      2.14 o 
   5  -2   8       18.54       22.09      3.46 o 
   6  -2   8       11.74       13.22      2.82 o 
   7  -2   8        6.19        5.30      1.87 o 
 -10  -1   8       32.13       32.03      2.02 o 
  -9  -1   8        4.37        5.74      1.79 o 
  -8  -1   8      132.39      138.30      7.01 o 
  -7  -1   8      306.90      297.89      7.06 o 
  -6  -1   8      205.86      196.96      5.01 o 
  -5  -1   8      164.02      153.54      4.33 o 
  -4  -1   8      307.36      329.91     18.47 o 
  -3  -1   8      219.22      239.14      9.29 o 
  -2  -1   8      185.45      204.94      8.88 o 
  -1  -1   8      592.07      638.66     20.75 o 
   0  -1   8      623.24      677.24     21.67 o 
   1  -1   8       72.39       65.40      3.62 o 
   2  -1   8       57.32       48.15      7.18 o 
   3  -1   8       21.42       23.33      2.36 o 
   4  -1   8       45.41       45.64      3.37 o 
   5  -1   8      125.68      124.29      5.35 o 
   6  -1   8       25.13       26.50      2.54 o 
   7  -1   8       24.24       21.91      3.71 o 
   8  -1   8       56.05       55.70      3.58 o 
 -10   0   8       36.91       38.95      2.21 o 
  -9   0   8        7.83        6.82      1.90 o 
  -8   0   8       19.73       18.01      2.55 o 
  -7   0   8       68.07       74.30      3.84 o 
  -6   0   8      463.41      504.60     10.50 o 
  -5   0   8        1.66        2.49      3.18 o 
  -4   0   8      477.54      553.15     27.06 o 
  -3   0   8       37.20       29.92      3.77 o 
  -2   0   8        3.03        0.95      1.68 o 
  -1   0   8      159.25      143.88      7.41 o 
   0   0   8      956.81     1018.38     27.25 o 
   1   0   8      244.00      233.45     13.23 o 
   2   0   8      316.06      294.47     10.71 o 
   3   0   8       39.83       38.46      5.15 o 
   4   0   8      159.74      155.80      4.83 o 
   5   0   8        7.40        7.63      3.87 o 
   6   0   8       62.39       66.76      6.25 o 
   7   0   8        3.96       10.32      3.52 o 
   8   0   8      101.68       95.79      4.80 o 
 -10   1   8       31.45       28.41      4.82 o 
  -9   1   8        4.46        4.06      1.92 o 
  -8   1   8      132.05      130.19      3.90 o 
  -7   1   8      309.40      302.42      5.55 o 
  -6   1   8      205.56      204.16      5.64 o 
  -5   1   8      161.53      160.98      4.31 o 
  -4   1   8      307.22      297.36     10.41 o 
  -3   1   8      216.85      210.40      8.74 o 
  -2   1   8      186.03      193.26      6.52 o 
  -1   1   8      591.19      623.31     11.98 o 
   0   1   8      622.51      649.25     22.69 o 
   1   1   8       71.18       66.39      8.13 o 
   2   1   8       56.52       60.11      7.09 o 
   3   1   8       21.40       26.60      2.62 o 
   4   1   8       45.13       48.39      3.33 o 
   5   1   8      125.96      133.89      8.47 o 
   6   1   8       25.26       30.77      5.00 o 
   7   1   8       24.47       27.46      4.04 o 
   8   1   8       55.59       55.32      3.78 o 
 -10   2   8       46.65       50.04      3.29 o 
  -9   2   8        4.02        2.30      1.76 o 
  -8   2   8       68.41       68.81      2.90 o 
  -7   2   8      574.13      525.49      6.31 o 
  -6   2   8      367.96      328.79      6.95 o 
  -5   2   8        6.23        5.33      1.41 o 
  -4   2   8      239.95      242.37     15.05 o 
  -3   2   8      116.30      114.67     10.59 o 
  -2   2   8       79.83       86.72      9.05 o 
  -1   2   8       49.35       50.48      7.47 o 
   0   2   8       97.48      110.70     10.14 o 
   1   2   8       31.58       29.63      6.04 o 
   2   2   8      401.94      396.08     16.19 o 
   3   2   8       82.86       80.58      2.99 o 
   4   2   8       10.10       10.65      2.60 o 
   5   2   8       18.41       23.17      4.75 o 
   6   2   8       11.95       12.47      3.79 o 
   7   2   8        6.00        3.32      1.37 o 
   8   2   8        3.29        3.77      1.57 o 
  -9   3   8        0.51        1.04      1.45 o 
  -8   3   8       39.33       35.74      2.45 o 
  -7   3   8      168.95      158.01      3.66 o 
  -6   3   8       93.63       81.78      2.54 o 
  -5   3   8       82.45       78.96      2.76 o 
  -4   3   8      176.22      166.00      3.63 o 
  -3   3   8       90.76       91.69      2.76 o 
  -2   3   8       60.35       50.36      7.50 o 
  -1   3   8      184.81      182.96     13.36 o 
   0   3   8       27.19       26.17      2.03 o 
   1   3   8      173.14      174.01      3.46 o 
   2   3   8      163.19      169.64      5.00 o 
   3   3   8      808.45      854.00     12.10 o 
   4   3   8      142.92      152.38      5.27 o 
   5   3   8       11.99       13.34      2.28 o 
   6   3   8       98.37       97.72      3.69 o 
   7   3   8       11.55        5.10      1.97 o 
  -8   4   8        5.55        6.33      1.82 o 
  -7   4   8       99.00      102.91      5.77 o 
  -6   4   8       89.34       77.79      2.77 o 
  -5   4   8      164.83      158.49      8.44 o 
  -4   4   8       13.50       14.10      1.87 o 
  -3   4   8      253.74      240.47      4.36 o 
  -2   4   8      148.54      148.34      4.50 o 
  -1   4   8      179.90      191.97      3.75 o 
   0   4   8      266.52      271.78      3.98 o 
   1   4   8      499.09      517.34      7.37 o 
   2   4   8      300.85      330.21      5.84 o 
   3   4   8       64.87       62.80      3.28 o 
   4   4   8      251.98      260.14      8.79 o 
   5   4   8        0.08        0.94      2.06 o 
   6   4   8       26.89       27.82      2.31 o 
  -8   5   8       53.96       62.88      2.91 o 
  -7   5   8       21.00       20.97      2.66 o 
  -6   5   8       12.10       12.86      2.73 o 
  -5   5   8      172.31      167.06      4.60 o 
  -4   5   8      249.00      257.44      6.98 o 
  -3   5   8        7.08        9.54      1.71 o 
  -2   5   8       18.00       18.98      2.27 o 
  -1   5   8       26.89       28.13      2.25 o 
   0   5   8       22.10       20.87      1.78 o 
   1   5   8       55.63       64.77      2.96 o 
   2   5   8       18.43       20.62      2.26 o 
   3   5   8       29.61       29.06      3.87 o 
   4   5   8       16.77       22.45      3.00 o 
   5   5   8       35.92       37.55      3.64 o 
  -6   6   8       37.24       39.12      2.78 o 
  -5   6   8        2.30        1.67      1.09 o 
  -4   6   8      117.62      123.79      3.81 o 
  -3   6   8      175.32      187.70      8.40 o 
  -2   6   8       68.45       63.10      3.13 o 
  -1   6   8       17.78       19.61      2.07 o 
   0   6   8       18.24       13.82      1.88 o 
   1   6   8       51.45       48.22      3.58 o 
   2   6   8       47.79       47.67      5.75 o 
   3   6   8        7.72        7.00      2.07 o 
   4   6   8        4.74        3.43      1.49 o 
  -4   7   8        4.05        3.38      1.10 o 
  -3   7   8       58.93       72.62      3.23 o 
  -2   7   8        0.82        2.43      1.45 o 
  -1   7   8        1.33       -0.22      1.45 o 
   0   7   8       14.62       13.75      1.79 o 
   1   7   8        6.70        7.78      0.91 o 
   2   7   8        3.38        4.77      1.18 o 
  -3  -7   9        0.01        1.94      1.38 o 
   1  -7   9       27.51       28.61      2.72 o 
  -6  -6   9       37.76       36.46      1.60 o 
  -5  -6   9       14.66       14.90      4.62 o 
  -3  -6   9      250.06      261.04      6.94 o 
  -1  -6   9       35.69       38.57      3.09 o 
   0  -6   9       13.40       10.85      2.64 o 
   1  -6   9       27.06       22.13      3.00 o 
   3  -6   9        3.37        4.36      1.42 o 
   4  -6   9       22.39       26.23      2.74 o 
  -7  -5   9        9.29        8.52      1.24 o 
  -6  -5   9       32.95       36.01      2.53 o 
  -5  -5   9       54.13       56.13      4.08 o 
  -4  -5   9       26.00       27.63      2.43 o 
  -3  -5   9       22.64       22.72      3.09 o 
  -2  -5   9       19.75       16.41      2.33 o 
  -1  -5   9       64.17       60.15      5.03 o 
   0  -5   9       21.63       24.55      3.81 o 
   1  -5   9       34.97       37.22      2.46 o 
   2  -5   9        0.47       -0.28      1.48 o 
   3  -5   9       10.12       10.48      1.62 o 
   4  -5   9       20.38       22.51      2.32 o 
   5  -5   9        0.61        0.49      1.41 o 
  -9  -4   9       27.56       26.44      1.94 o 
  -8  -4   9       49.09       56.83      3.70 o 
  -7  -4   9        6.21        6.41      1.71 o 
  -6  -4   9       89.53       88.74      3.14 o 
  -5  -4   9      100.64       94.99      4.16 o 
  -4  -4   9       13.40        9.42      1.64 o 
  -3  -4   9      128.32      119.03      8.84 o 
  -2  -4   9       20.08       22.98      3.54 o 
  -1  -4   9       13.12       11.82      1.98 o 
   0  -4   9      231.32      215.05      8.50 o 
   1  -4   9      234.26      258.80      8.89 o 
   2  -4   9       48.82       47.48      2.70 o 
   3  -4   9       72.57       70.50      3.07 o 
   4  -4   9       94.30      100.01      7.47 o 
   5  -4   9        6.28        5.94      1.50 o 
   6  -4   9       15.21       12.03      2.05 o 
  -9  -3   9       25.73       24.46      2.27 o 
  -8  -3   9       40.96       37.66      2.55 o 
  -7  -3   9       23.36       21.86      1.91 o 
  -6  -3   9      109.48      107.53      3.41 o 
  -5  -3   9       99.53       99.83      4.76 o 
  -4  -3   9      186.96      196.82      5.03 o 
  -3  -3   9       25.47       27.17      2.13 o 
  -2  -3   9       69.86       74.73      5.34 o 
  -1  -3   9       19.82       23.41      2.28 o 
   0  -3   9       11.34        9.70      1.66 o 
   1  -3   9      162.43      181.12      7.57 o 
   2  -3   9      593.15      641.85      8.58 o 
   3  -3   9      427.40      447.18      9.49 o 
   4  -3   9        6.07        6.44      2.36 o 
   5  -3   9      109.76      114.55      3.93 o 
   6  -3   9       12.29       11.47      1.77 o 
   7  -3   9       16.32       13.83      1.73 o 
 -10  -2   9       53.47       53.82      2.78 o 
  -9  -2   9       28.91       31.27      2.24 o 
  -8  -2   9      142.08      126.81      4.79 o 
  -7  -2   9      154.59      143.18      4.74 o 
  -6  -2   9       40.65       43.61      4.21 o 
  -5  -2   9       74.98       72.94      3.22 o 
  -4  -2   9       64.19       65.91      2.50 o 
  -3  -2   9      143.15      167.73     14.91 o 
  -2  -2   9       81.75       82.77      5.73 o 
  -1  -2   9       88.78       96.85      4.95 o 
   0  -2   9       86.09       85.39      4.97 o 
   1  -2   9       82.99       81.56      4.22 o 
   2  -2   9      256.47      258.17      9.95 o 
   3  -2   9       42.31       41.99      2.74 o 
   4  -2   9      105.71      111.95      5.80 o 
   5  -2   9       61.55       69.21      3.36 o 
   6  -2   9        1.96        1.21      1.61 o 
   7  -2   9       56.58       59.74      2.48 o 
 -10  -1   9        9.50       13.12      2.21 o 
  -9  -1   9       20.31       20.61      2.14 o 
  -8  -1   9        6.08        7.56      3.22 o 
  -7  -1   9      107.07      110.95     11.78 o 
  -6  -1   9      783.12      726.53     16.09 o 
  -5  -1   9      214.20      193.64      4.75 o 
  -4  -1   9       42.74       51.97      8.13 o 
  -3  -1   9       94.86      100.83      7.55 o 
  -2  -1   9      100.27      106.47      8.48 o 
  -1  -1   9      137.09      131.08      9.78 o 
   0  -1   9       49.30       54.15      4.97 o 
   1  -1   9      108.37      100.21      9.66 o 
   2  -1   9        1.79       -0.58      2.54 o 
   3  -1   9      263.86      259.61      6.52 o 
   4  -1   9       99.05       96.19      4.56 o 
   5  -1   9       12.86       14.06      3.18 o 
   6  -1   9        8.65        6.72      3.70 o 
   7  -1   9        1.09        4.37      2.67 o 
 -10   0   9        6.38        3.11      2.18 o 
  -9   0   9       20.84       18.67      1.69 o 
  -8   0   9       21.55       18.17      2.55 o 
  -7   0   9       19.21       19.00      2.70 o 
  -6   0   9       12.84       10.45      3.30 o 
  -5   0   9      102.99      101.13      3.35 o 
  -4   0   9       86.33       77.59      5.92 o 
  -3   0   9       38.70       46.20      3.83 o 
  -2   0   9       44.67       42.61      3.89 o 
  -1   0   9      494.83      548.45     15.17 o 
   0   0   9      830.25      819.24     47.21 o 
   1   0   9      217.56      180.09     13.35 o 
   2   0   9        9.40        4.16      4.54 o 
   3   0   9       19.60       17.26      2.05 o 
   4   0   9        5.13       10.94      4.16 o 
   5   0   9      326.25      346.42     12.73 o 
   6   0   9        3.28        0.54      3.60 o 
   7   0   9       19.37       22.42      3.66 o 
   8   0   9       52.85       54.07      3.16 o 
 -10   1   9        9.62       13.27      2.39 o 
  -9   1   9       20.48       19.81      1.67 o 
  -8   1   9        6.22        6.22      1.69 o 
  -7   1   9      107.73      109.34      4.60 o 
  -6   1   9      783.39      755.61     10.85 o 
  -5   1   9      217.55      193.64      4.96 o 
  -4   1   9       43.08       44.20      4.75 o 
  -3   1   9       93.91       89.41      6.36 o 
  -2   1   9       99.76      101.69      6.98 o 
  -1   1   9      137.66      130.75     11.33 o 
   0   1   9       49.85       51.62      7.94 o 
   1   1   9      108.52      106.46     10.76 o 
   2   1   9        1.65        0.32      1.60 o 
   3   1   9      263.19      258.11      9.14 o 
   4   1   9       99.12       97.53      4.66 o 
   5   1   9       13.09       11.04      3.98 o 
   6   1   9        8.68       14.50      4.06 o 
   7   1   9        1.05        0.94      1.31 o 
   8   1   9       19.99       21.01      2.10 o 
 -10   2   9       52.64       63.72      3.40 o 
  -9   2   9       28.43       29.24      2.23 o 
  -8   2   9      141.53      122.87      8.60 o 
  -7   2   9      153.51      147.17      5.39 o 
  -6   2   9       40.64       47.12      2.65 o 
  -5   2   9       75.67       78.26      3.66 o 
  -4   2   9       64.20       62.30      2.59 o 
  -3   2   9      142.83      151.60     12.61 o 
  -2   2   9       81.31       87.53      9.94 o 
  -1   2   9       88.83       92.69     10.10 o 
   0   2   9       86.36       78.63      9.56 o 
   1   2   9       83.18       88.61      6.19 o 
   2   2   9      258.13      279.62      7.06 o 
   3   2   9       41.53       41.73      4.11 o 
   4   2   9      105.83      119.29      5.05 o 
   5   2   9       62.19       81.91      6.43 o 
   6   2   9        1.92        0.49      1.73 o 
   7   2   9       56.53       54.71      3.26 o 
  -9   3   9       25.78       27.61      3.21 o 
  -8   3   9       40.32       40.14      2.94 o 
  -7   3   9       23.29       25.02      2.21 o 
  -6   3   9      109.05      113.67      3.90 o 
  -5   3   9       98.75       97.16      3.70 o 
  -4   3   9      186.39      183.87      3.74 o 
  -3   3   9       24.85       28.59      2.00 o 
  -2   3   9       70.34       73.26      2.71 o 
  -1   3   9       19.98       21.35      1.38 o 
   0   3   9       11.76        9.50      1.30 o 
   1   3   9      162.03      165.85      3.61 o 
   2   3   9      591.82      648.37      9.05 o 
   3   3   9      428.50      466.19     14.09 o 
   4   3   9        6.02        4.61      2.83 o 
   5   3   9      110.69      115.44      7.41 o 
   6   3   9       12.54       13.21      1.67 o 
  -8   4   9       49.48       66.61      3.58 o 
  -7   4   9        6.17        4.32      1.59 o 
  -6   4   9       90.03       85.98      4.03 o 
  -5   4   9      100.16       91.66      4.43 o 
  -4   4   9       13.78       11.15      1.54 o 
  -3   4   9      128.39      118.57      3.74 o 
  -2   4   9       20.24       22.03      1.58 o 
  -1   4   9       13.09       14.03      1.96 o 
   0   4   9      232.06      216.59      3.85 o 
   1   4   9      234.00      246.98      7.60 o 
   2   4   9       47.98       46.67      2.62 o 
   3   4   9       72.19       73.07      7.00 o 
   4   4   9       94.91      103.39      5.55 o 
   5   4   9        6.27        6.90      2.14 o 
   6   4   9       15.17       10.58      1.46 o 
  -7   5   9        9.41       13.16      2.06 o 
  -6   5   9       33.19       33.63      3.41 o 
  -5   5   9       53.63       57.13      2.81 o 
  -4   5   9       25.64       27.29      2.04 o 
  -3   5   9       22.86       24.69      2.11 o 
  -2   5   9       19.56       19.90      2.06 o 
  -1   5   9       63.35       59.86      2.98 o 
   0   5   9       21.60       26.19      3.24 o 
   1   5   9       34.69       42.45      3.91 o 
   2   5   9        0.48        0.10      1.47 o 
   3   5   9        9.93       14.07      3.03 o 
   4   5   9       20.53       25.09      2.81 o 
   5   5   9        0.62       -0.66      1.19 o 
  -6   6   9       38.01       38.64      2.51 o 
  -5   6   9       14.65       12.69      2.76 o 
  -4   6   9       60.88       60.68      2.61 o 
  -3   6   9      250.33      260.75      7.53 o 
  -2   6   9        5.91        5.24      1.51 o 
  -1   6   9       36.07       32.74      3.50 o 
   0   6   9       13.28       12.08      2.06 o 
   1   6   9       27.08       23.69      2.78 o 
   2   6   9        4.94        4.19      1.12 o 
   3   6   9        3.30        2.17      1.53 o 
   4   6   9       22.37       20.76      1.66 o 
  -3   7   9        0.01       -0.83      1.17 o 
  -2   7   9       29.42       35.39      2.33 o 
  -1   7   9       13.45       16.58      1.84 o 
   0   7   9        4.71        4.09      1.19 o 
  -6  -6  10       12.54       12.56      1.42 o 
  -5  -6  10       26.93       25.64      1.58 o 
  -4  -6  10      192.41      206.65      3.96 o 
  -3  -6  10       77.62       75.63      2.61 o 
  -2  -6  10       18.15       22.41      2.56 o 
   0  -6  10       78.68       74.22      4.77 o 
   2  -6  10        3.67        8.65      3.21 o 
   3  -6  10       27.32       23.89      1.89 o 
  -7  -5  10        5.09        3.43      2.20 o 
  -6  -5  10        3.77        5.03      2.42 o 
  -5  -5  10       19.47       21.22      3.09 o 
  -4  -5  10       42.42       40.31      7.67 o 
  -3  -5  10       30.45       33.81      3.53 o 
  -2  -5  10       79.97       96.59      3.55 o 
  -1  -5  10        8.17        8.91      2.40 o 
   1  -5  10       38.58       40.61      3.29 o 
   2  -5  10       23.82       23.12      2.31 o 
   3  -5  10       17.09       16.66      4.29 o 
   4  -5  10       24.17       26.74      2.18 o 
  -8  -4  10       26.48       33.10      2.23 o 
  -7  -4  10       13.27       12.15      1.67 o 
  -6  -4  10        4.37        3.80      2.53 o 
  -5  -4  10        8.99        8.53      3.43 o 
  -4  -4  10      142.06      133.26      5.55 o 
  -3  -4  10       24.49       22.22      2.17 o 
  -2  -4  10       29.48       31.04      1.94 o 
  -1  -4  10      265.65      274.06      5.77 o 
   0  -4  10       87.75       97.63      6.63 o 
   1  -4  10       51.27       46.20      4.93 o 
   2  -4  10       39.98       41.87      2.74 o 
   3  -4  10       12.99       14.68      2.16 o 
   4  -4  10      159.67      169.43      8.53 o 
   5  -4  10       11.47        8.70      1.38 o 
  -9  -3  10       16.39       18.42      2.22 o 
  -8  -3  10       18.28       20.79      2.18 o 
  -7  -3  10        0.55        0.80      1.66 o 
  -6  -3  10       15.88       14.04      2.00 o 
  -5  -3  10      200.17      188.43      4.26 o 
  -4  -3  10      330.55      306.64      5.20 o 
  -3  -3  10      361.69      366.91     11.65 o 
  -2  -3  10       30.36       37.31      2.36 o 
  -1  -3  10      116.81      125.51      3.94 o 
   0  -3  10        5.80        6.41      2.81 o 
   1  -3  10      665.06      638.82     15.10 o 
   2  -3  10       64.40       64.88      3.37 o 
   3  -3  10      193.07      198.90      5.47 o 
   4  -3  10      112.92      118.71      7.82 o 
   5  -3  10      126.30      131.74      3.82 o 
   6  -3  10       14.41       16.13      1.67 o 
  -9  -2  10       15.82       12.81      1.64 o 
  -8  -2  10       12.29       10.90      2.66 o 
  -7  -2  10      165.22      149.38      3.68 o 
  -6  -2  10       86.98       80.71      3.60 o 
  -5  -2  10       86.07       78.09      3.41 o 
  -4  -2  10       10.64       10.95      2.52 o 
  -3  -2  10      167.75      170.77      6.11 o 
  -2  -2  10       25.34       26.85      2.19 o 
  -1  -2  10       45.53       41.13      2.16 o 
   0  -2  10       42.12       46.78      2.95 o 
   1  -2  10      101.87      106.72      4.23 o 
   2  -2  10       15.81       18.82      2.46 o 
   3  -2  10        1.47        3.56      1.87 o 
   4  -2  10      102.61      104.07      4.92 o 
   5  -2  10       33.75       39.36      2.57 o 
   6  -2  10        4.05        3.83      1.66 o 
   7  -2  10       12.88       11.38      1.97 o 
 -10  -1  10       45.07       45.45      2.79 o 
  -9  -1  10       58.02       64.53      2.90 o 
  -8  -1  10       15.58       14.59      2.44 o 
  -7  -1  10       66.99       72.79      5.01 o 
  -6  -1  10      399.55      365.81      5.39 o 
  -5  -1  10      349.82      315.93      6.06 o 
  -4  -1  10      380.59      376.03      9.66 o 
  -3  -1  10      123.66      122.04      3.62 o 
  -2  -1  10      104.68      103.82      6.22 o 
  -1  -1  10       51.63       43.79      4.55 o 
   0  -1  10       12.52       12.52      5.01 o 
   1  -1  10      215.00      200.50     13.69 o 
   2  -1  10       86.34       81.26      4.73 o 
   3  -1  10      137.23      136.40      5.09 o 
   4  -1  10       70.51       74.23      5.47 o 
   5  -1  10        0.70        6.39      3.85 o 
   6  -1  10       48.36       43.70      4.73 o 
   7  -1  10       22.80       24.10      2.95 o 
 -10   0  10        0.11        0.34      1.75 o 
  -9   0  10       65.14       72.07      3.17 o 
  -8   0  10       71.13       70.43      3.67 o 
  -7   0  10       22.92       15.08      2.53 o 
  -6   0  10       19.95       27.25      2.84 o 
  -5   0  10      323.92      314.81     10.57 o 
  -4   0  10       11.84       12.19      1.83 o 
  -3   0  10        1.90        6.06      2.26 o 
  -2   0  10       23.53       16.28      2.98 o 
  -1   0  10        8.11        6.73      2.32 o 
   0   0  10        7.88        6.72      4.87 o 
   1   0  10       46.40       61.19      4.42 o 
   2   0  10      124.02      123.89      3.74 o 
   3   0  10       33.61       41.51      2.91 o 
   4   0  10       20.58       28.41      4.92 o 
   5   0  10      103.23      113.67      7.78 o 
   6   0  10       22.01       17.02      3.80 o 
   7   0  10        0.98        2.08      2.14 o 
 -10   1  10       44.98       55.51      3.27 o 
  -9   1  10       58.01       61.59      5.06 o 
  -8   1  10       16.07       14.94      2.42 o 
  -7   1  10       67.46       68.97      3.88 o 
  -6   1  10      397.46      369.21      7.83 o 
  -5   1  10      349.75      307.56      7.57 o 
  -4   1  10      379.99      368.23      6.15 o 
  -3   1  10      124.53      118.23      7.75 o 
  -2   1  10      105.96      104.78      7.60 o 
  -1   1  10       51.79       44.73      7.93 o 
   0   1  10       12.48       15.86      5.91 o 
   1   1  10      215.13      210.43      7.99 o 
   2   1  10       87.19       89.01      4.58 o 
   3   1  10      137.56      138.57      4.97 o 
   4   1  10       70.17       74.05      4.14 o 
   5   1  10        0.77       -2.83      3.57 o 
   6   1  10       48.32       50.54      4.95 o 
   7   1  10       22.97       21.15      1.58 o 
 -10   2  10       21.22       23.69      2.10 o 
  -9   2  10       16.03       15.39      3.15 o 
  -8   2  10       12.14       11.76      2.26 o 
  -7   2  10      165.77      156.66      5.50 o 
  -6   2  10       87.19       84.20      3.33 o 
  -5   2  10       85.36       71.78      2.99 o 
  -4   2  10       10.59        7.45      1.59 o 
  -3   2  10      168.34      150.31      5.55 o 
  -2   2  10       25.30       19.31      1.42 o 
  -1   2  10       46.39       37.87      1.81 o 
   0   2  10       42.55       48.27      2.83 o 
   1   2  10      101.02      104.46      4.05 o 
   2   2  10       15.04       13.30      2.11 o 
   3   2  10        1.56        1.19      3.13 o 
   4   2  10      102.45      113.28      7.12 o 
   5   2  10       33.83       43.24      4.57 o 
   6   2  10        4.13        2.41      1.53 o 
   7   2  10       12.81       10.94      1.76 o 
  -8   3  10       17.46       17.40      3.17 o 
  -7   3  10        0.60        0.26      1.34 o 
  -6   3  10       15.71       15.52      2.10 o 
  -5   3  10      201.10      190.62      4.95 o 
  -4   3  10      330.06      315.71      5.03 o 
  -3   3  10      361.46      365.22      9.83 o 
  -2   3  10       30.50       31.19      2.12 o 
  -1   3  10      116.47      114.93      2.68 o 
   0   3  10        5.74        5.16      1.51 o 
   1   3  10      665.01      674.37      9.16 o 
   2   3  10       64.20       63.44      2.61 o 
   3   3  10      191.98      209.45      8.42 o 
   4   3  10      112.80      124.17      6.34 o 
   5   3  10      125.31      131.77      5.64 o 
   6   3  10       14.52       16.32      1.97 o 
  -8   4  10       26.58       33.93      2.30 o 
  -7   4  10       13.84       18.21      2.67 o 
  -6   4  10        4.55        2.14      1.73 o 
  -5   4  10        8.76        9.67      2.28 o 
  -4   4  10      141.71      130.98      3.42 o 
  -3   4  10       24.25       22.22      1.94 o 
  -2   4  10       29.96       27.04      1.89 o 
  -1   4  10      266.59      259.18      4.90 o 
   0   4  10       89.40       94.61      3.06 o 
   1   4  10       51.62       51.82      2.77 o 
   2   4  10       39.38       45.79      2.56 o 
   3   4  10       12.95       13.90      3.31 o 
   4   4  10      159.34      157.31      6.16 o 
   5   4  10       11.53        8.63      1.93 o 
  -7   5  10        5.09        3.51      1.34 o 
  -6   5  10        3.55        2.02      1.71 o 
  -5   5  10       19.73       18.34      3.17 o 
  -4   5  10       42.57       41.11      2.24 o 
  -3   5  10       30.46       31.36      2.21 o 
  -2   5  10       79.63       83.07      3.30 o 
  -1   5  10        8.45        7.08      3.01 o 
   0   5  10       34.58       33.81      3.07 o 
   1   5  10       37.69       40.19      2.81 o 
   2   5  10       24.13       25.35      3.72 o 
   3   5  10       17.18       19.95      2.89 o 
   4   5  10       24.13       30.74      2.58 o 
  -6   6  10       12.47       13.29      1.42 o 
  -5   6  10       26.78       22.93      2.20 o 
  -4   6  10      191.05      209.56      4.24 o 
  -3   6  10       77.77       75.93      4.17 o 
  -2   6  10       18.23       14.48      2.44 o 
  -1   6  10       19.39       13.10      2.46 o 
   0   6  10       78.42       66.35      3.49 o 
   1   6  10        8.36        9.04      1.31 o 
   2   6  10        3.70        3.58      1.55 o 
   3   6  10       27.26       24.75      2.02 o 
  -2   7  10       58.03       59.06      2.46 o 
  -5  -6  11        0.45        0.43      0.85 o 
  -4  -6  11       60.61       61.26      3.04 o 
  -3  -6  11       23.39       23.08      1.52 o 
  -2  -6  11       29.40       35.79      2.52 o 
  -1  -6  11        1.38       -2.40      2.40 o 
   0  -6  11        7.06        7.01      2.30 o 
   1  -6  11        0.58        0.71      1.67 o 
   2  -6  11       14.60       11.01      1.50 o 
  -7  -5  11        9.36       11.08      1.51 o 
  -6  -5  11       10.76        9.25      1.42 o 
  -5  -5  11       58.81       54.93      2.64 o 
  -4  -5  11       28.79       34.69      2.44 o 
  -3  -5  11       12.56       13.98      2.00 o 
  -2  -5  11       58.97       58.32      2.76 o 
  -1  -5  11       64.36       65.23      3.70 o 
   0  -5  11       13.86        5.71      1.83 o 
   1  -5  11       31.48       34.41      3.97 o 
   2  -5  11       16.06       17.23      2.06 o 
   3  -5  11        3.48        3.88      3.21 o 
   4  -5  11       22.60       25.69      1.74 o 
  -8  -4  11       39.20       47.66      3.61 o 
  -7  -4  11       31.06       34.92      2.89 o 
  -6  -4  11       64.46       63.06      5.53 o 
  -5  -4  11       49.04       55.49      4.42 o 
  -4  -4  11      226.72      229.11      5.70 o 
  -3  -4  11       45.30       42.75      2.88 o 
  -2  -4  11       46.50       48.51      2.92 o 
  -1  -4  11       52.48       52.04      2.52 o 
   0  -4  11       74.22       71.34      6.71 o 
   1  -4  11        6.76        9.15      3.98 o 
   2  -4  11        4.87        5.24      2.18 o 
   3  -4  11      110.83      100.61      3.69 o 
   4  -4  11      175.96      187.26      5.04 o 
   5  -4  11       31.21       28.89      2.41 o 
  -9  -3  11        2.72        3.03      1.46 o 
  -8  -3  11       14.59       13.66      1.78 o 
  -7  -3  11       68.07       57.75      7.40 o 
  -6  -3  11      685.79      664.33     12.17 o 
  -5  -3  11       61.63       59.78      3.39 o 
  -4  -3  11       22.02       22.15      2.47 o 
  -3  -3  11       54.57       49.17      3.06 o 
  -2  -3  11      254.42      258.73      5.71 o 
  -1  -3  11       15.98       15.98      2.14 o 
   0  -3  11      108.28      104.61      5.59 o 
   1  -3  11       16.21       14.51      4.32 o 
   2  -3  11      624.60      667.32     11.96 o 
   3  -3  11       34.26       35.48      2.88 o 
   4  -3  11       25.81       25.52      4.31 o 
   5  -3  11        9.32       10.14      1.74 o 
   6  -3  11        1.08       -1.26      1.50 o 
  -9  -2  11       17.46       17.98      2.40 o 
  -8  -2  11       24.76       25.06      3.42 o 
  -7  -2  11      149.48      155.11      5.82 o 
  -6  -2  11       70.06       64.24      3.15 o 
  -5  -2  11      130.90      133.37      4.39 o 
  -4  -2  11      107.42      109.43      3.95 o 
  -3  -2  11       47.64       45.68      2.66 o 
  -2  -2  11      106.23      103.47      3.51 o 
  -1  -2  11        0.62        0.96      1.56 o 
   0  -2  11       86.91       87.67      3.19 o 
   1  -2  11       86.37       85.37      4.13 o 
   2  -2  11       80.88       90.49      4.73 o 
   3  -2  11       47.84       54.20      3.18 o 
   4  -2  11        0.83        0.21      1.94 o 
   5  -2  11        2.07        3.49      1.62 o 
   6  -2  11       71.12       75.56      4.59 o 
  -9  -1  11       14.00       16.04      1.81 o 
  -8  -1  11       22.72       18.96      2.29 o 
  -7  -1  11        0.74       -0.16      1.98 o 
  -6  -1  11      196.16      193.92      6.87 o 
  -5  -1  11        4.10        1.98      1.86 o 
  -4  -1  11      120.69      108.81      3.61 o 
  -3  -1  11      192.37      188.55      3.74 o 
  -2  -1  11      158.60      160.27      5.17 o 
  -1  -1  11       72.94       66.44      2.77 o 
   0  -1  11      330.56      359.02     10.85 o 
   1  -1  11        7.53        6.02      2.28 o 
   2  -1  11       79.77       79.73      3.19 o 
   3  -1  11       27.28       29.76      4.13 o 
   4  -1  11        9.31       14.22      4.61 o 
   5  -1  11       24.67       26.84      4.46 o 
   6  -1  11       36.50       32.88      3.88 o 
   7  -1  11       13.60       11.44      1.81 o 
  -9   0  11       41.15       45.14      3.49 o 
  -8   0  11       54.33       53.72      3.24 o 
  -7   0  11        6.79        3.42      2.26 o 
  -6   0  11      564.82      528.15     18.52 o 
  -5   0  11     1393.51     1338.04     24.36 o 
  -4   0  11      543.37      517.35      8.88 o 
  -3   0  11      216.75      207.57      4.70 o 
  -2   0  11      177.00      163.49      5.13 o 
  -1   0  11      110.57      129.68      4.74 o 
   0   0  11      354.48      354.98     12.44 o 
   1   0  11      212.92      225.49      6.81 o 
   2   0  11       79.07       64.96      3.29 o 
   3   0  11       10.50       12.82      1.86 o 
   4   0  11       87.88      107.09      7.38 o 
   5   0  11        8.09        5.53      3.42 o 
   6   0  11        0.87        1.76      2.68 o 
   7   0  11        3.55        3.40      1.58 o 
  -9   1  11       13.75       15.35      3.27 o 
  -8   1  11       22.73       18.13      2.87 o 
  -7   1  11        0.72        0.20      2.14 o 
  -6   1  11      196.98      185.69      7.96 o 
  -5   1  11        4.11        0.84      2.24 o 
  -4   1  11      119.06      112.12      4.91 o 
  -3   1  11      191.32      184.01      4.51 o 
  -2   1  11      159.59      149.75      4.94 o 
  -1   1  11       73.12       63.54      7.67 o 
   0   1  11      329.62      339.42      6.72 o 
   1   1  11        7.49        1.52      2.40 o 
   2   1  11       80.10       79.80      4.15 o 
   3   1  11       27.41       30.58      3.66 o 
   4   1  11        9.25        8.48      2.41 o 
   5   1  11       25.30       28.33      4.06 o 
   6   1  11       36.97       36.63      3.71 o 
  -9   2  11       17.41       13.82      2.80 o 
  -8   2  11       25.05       20.64      2.71 o 
  -7   2  11      149.11      151.82      5.34 o 
  -6   2  11       70.18       68.51      4.12 o 
  -5   2  11      130.86      135.89      4.07 o 
  -4   2  11      107.61      105.22      3.43 o 
  -3   2  11       48.17       46.86      2.31 o 
  -2   2  11      104.29       96.53      2.71 o 
  -1   2  11        0.63        0.78      1.36 o 
   0   2  11       86.22       88.96      3.11 o 
   1   2  11       86.77       83.75      3.83 o 
   2   2  11       81.46       82.82      6.30 o 
   3   2  11       48.40       54.46      5.24 o 
   4   2  11        0.73        2.75      2.65 o 
   5   2  11        2.09        1.63      1.62 o 
   6   2  11       71.54       78.52      3.53 o 
  -8   3  11       14.63       14.43      2.49 o 
  -7   3  11       67.64       65.88      3.67 o 
  -6   3  11      684.09      685.78     12.17 o 
  -5   3  11       61.93       64.02      3.72 o 
  -4   3  11       21.25       16.87      1.84 o 
  -3   3  11       54.47       49.11      2.65 o 
  -2   3  11      254.70      251.95      4.58 o 
  -1   3  11       15.93       15.78      1.45 o 
   0   3  11      109.36      117.41      3.76 o 
   1   3  11       16.22       15.01      1.72 o 
   2   3  11      624.20      668.40      7.37 o 
   3   3  11       33.80       35.69      4.21 o 
   4   3  11       26.02       27.79      3.46 o 
   5   3  11        9.56       10.85      2.22 o 
  -7   4  11       30.72       32.61      2.76 o 
  -6   4  11       64.47       61.66      4.18 o 
  -5   4  11       48.46       56.98      3.48 o 
  -4   4  11      225.71      226.27      6.37 o 
  -3   4  11       44.46       38.34      2.23 o 
  -2   4  11       46.39       47.29      2.79 o 
  -1   4  11       52.76       54.55      2.60 o 
   0   4  11       73.37       74.17      2.75 o 
   1   4  11        6.79        7.54      1.66 o 
   2   4  11        4.89        5.20      1.46 o 
   3   4  11      110.23      104.27      5.42 o 
   4   4  11      176.63      188.31      5.93 o 
   5   4  11       31.12       25.99      2.01 o 
  -7   5  11        9.40       10.78      1.36 o 
  -6   5  11       10.58       10.03      1.84 o 
  -5   5  11       58.59       60.85      4.18 o 
  -4   5  11       28.75       31.14      2.57 o 
  -3   5  11       12.43       13.63      2.10 o 
  -2   5  11       59.01       57.14      2.72 o 
  -1   5  11       62.90       60.52      5.71 o 
   0   5  11       13.95       14.18      1.81 o 
   1   5  11       31.62       34.89      2.48 o 
   2   5  11       15.97       15.32      1.67 o 
   3   5  11        3.41        4.00      1.89 o 
   4   5  11       22.88       19.45      1.74 o 
  -5   6  11        0.50        0.36      0.97 o 
  -4   6  11       60.85       60.96      2.81 o 
  -3   6  11       23.26       26.14      2.42 o 
  -2   6  11       29.81       41.63      3.10 o 
  -1   6  11        1.44        0.41      1.56 o 
   0   6  11        7.11        5.58      1.44 o 
   1   6  11        0.54       -0.55      0.80 o 
   2   6  11       15.06       13.49      1.56 o 
  -4  -6  12        7.31        6.02      1.38 o 
  -3  -6  12        7.72        5.67      1.43 o 
  -2  -6  12       29.99       28.14      2.77 o 
  -1  -6  12        3.51        2.39      1.87 o 
   0  -6  12       17.17       17.36      2.26 o 
  -6  -5  12       30.26       31.30      2.34 o 
  -5  -5  12       71.81       74.15      2.69 o 
  -4  -5  12        0.07        0.40      1.45 o 
  -3  -5  12       12.71       12.07      1.75 o 
  -2  -5  12        9.23        9.03      1.62 o 
   0  -5  12       25.74       24.41      2.46 o 
   1  -5  12        8.50       10.72      1.82 o 
   2  -5  12       33.13       36.15      1.93 o 
   3  -5  12       11.30       12.96      1.47 o 
  -7  -4  12       75.64       79.03      2.61 o 
  -6  -4  12        4.37        2.43      3.25 o 
  -5  -4  12       32.06       36.80      2.67 o 
  -4  -4  12        8.05        9.42      2.09 o 
  -3  -4  12       42.99       45.42      2.97 o 
  -2  -4  12       18.87       16.42      2.13 o 
  -1  -4  12       55.48       53.54      3.66 o 
   0  -4  12        8.07        6.13      3.56 o 
   1  -4  12       11.04       10.25      2.39 o 
   2  -4  12       54.23       57.95      2.97 o 
   3  -4  12      103.76       94.88      3.84 o 
   4  -4  12       20.66       18.77      1.44 o 
  -8  -3  12       37.51       43.63      3.19 o 
  -7  -3  12       54.73       50.68      3.50 o 
  -6  -3  12       44.98       41.57      2.67 o 
  -5  -3  12       30.68       26.86      2.60 o 
  -4  -3  12       26.18       19.58      2.44 o 
  -3  -3  12       43.13       40.56      2.90 o 
  -2  -3  12       84.00       77.87      3.56 o 
  -1  -3  12       84.57       90.21      3.67 o 
   0  -3  12      115.73      116.47      5.96 o 
   1  -3  12      249.00      275.49     11.51 o 
   2  -3  12        2.53        3.37      1.88 o 
   3  -3  12       97.51       95.22      4.28 o 
   4  -3  12       15.03       16.38      1.85 o 
   5  -3  12        8.82        8.34      1.25 o 
  -9  -2  12       12.45       15.95      2.08 o 
  -8  -2  12        7.22       10.88      2.66 o 
  -7  -2  12        6.52        5.99      2.01 o 
  -6  -2  12       20.66       18.13      4.91 o 
  -5  -2  12        7.39        5.61      2.03 o 
  -4  -2  12       59.88       52.02      3.22 o 
  -3  -2  12      365.96      351.81      7.05 o 
  -2  -2  12      143.07      146.47      4.68 o 
  -1  -2  12       13.76        5.51      3.06 o 
   0  -2  12       43.98       41.44      3.29 o 
   1  -2  12       26.64       24.66      2.73 o 
   2  -2  12       56.16       66.15      4.24 o 
   3  -2  12       57.99       69.78      5.39 o 
   4  -2  12      117.57      133.46      4.47 o 
   5  -2  12       46.79       52.38      4.60 o 
   6  -2  12       27.60       26.11      2.44 o 
  -9  -1  12       44.56       46.19      3.15 o 
  -8  -1  12       46.21       41.74      3.89 o 
  -7  -1  12        5.29        4.65      3.10 o 
  -6  -1  12       28.22       30.16      2.56 o 
  -5  -1  12       42.57       39.80      2.88 o 
  -4  -1  12      321.31      318.08      5.53 o 
  -3  -1  12       11.33       11.89      1.80 o 
  -2  -1  12       84.12       74.57      3.94 o 
  -1  -1  12       21.14       20.22      2.59 o 
   0  -1  12       36.35       32.84      2.72 o 
   1  -1  12       62.16       60.63      3.80 o 
   2  -1  12       13.34       15.84      2.00 o 
   3  -1  12       48.80       59.36      4.95 o 
   4  -1  12        7.65        9.50      3.93 o 
   5  -1  12       34.37       37.72      4.36 o 
   6  -1  12       21.04       23.23      2.78 o 
  -9   0  12        2.37        3.60      1.35 o 
  -8   0  12      182.79      193.05      5.00 o 
  -7   0  12        0.20        0.20      2.46 o 
  -6   0  12        1.17        2.65      3.12 o 
  -5   0  12       60.20       58.86      3.30 o 
  -4   0  12      383.18      399.51      7.61 o 
  -3   0  12      648.39      645.22      8.96 o 
  -2   0  12       34.34       36.26      3.93 o 
  -1   0  12       54.72       58.06      4.59 o 
   0   0  12       61.23       53.01      4.53 o 
   1   0  12       79.52       86.23      3.36 o 
   2   0  12       82.10       85.49      7.86 o 
   3   0  12       40.21       40.91      2.50 o 
   4   0  12        8.52        8.47      3.53 o 
   5   0  12        1.49       -0.97      2.99 o 
   6   0  12        0.15        3.67      2.02 o 
  -9   1  12       44.45       42.77      2.22 o 
  -8   1  12       46.75       45.72      2.91 o 
  -7   1  12        5.37        2.51      2.09 o 
  -6   1  12       28.07       28.19      2.94 o 
  -5   1  12       42.62       36.76      4.56 o 
  -4   1  12      322.58      324.18      6.90 o 
  -3   1  12       11.31        7.67      1.34 o 
  -2   1  12       83.48       73.01      2.71 o 
  -1   1  12       21.39       17.51      2.08 o 
   0   1  12       36.15       33.02      3.78 o 
   1   1  12       62.25       61.99      5.29 o 
   2   1  12       13.20       14.15      3.50 o 
   3   1  12       48.77       53.95      3.50 o 
   4   1  12        7.33        5.72      2.85 o 
   5   1  12       33.68       39.80      3.93 o 
   6   1  12       21.10       18.70      1.79 o 
  -8   2  12        7.29        9.52      1.97 o 
  -7   2  12        6.70        4.74      2.27 o 
  -6   2  12       20.43       20.38      2.75 o 
  -5   2  12        7.45        9.48      1.74 o 
  -4   2  12       60.44       54.93      4.51 o 
  -3   2  12      366.53      351.55      5.14 o 
  -2   2  12      144.01      144.65      3.99 o 
  -1   2  12       13.35        7.71      1.99 o 
   0   2  12       43.52       39.94      2.48 o 
   1   2  12       26.79       25.00      4.06 o 
   2   2  12       55.70       63.39      5.64 o 
   3   2  12       57.86       67.59      5.48 o 
   4   2  12      117.49      134.07      6.15 o 
   5   2  12       46.39       48.69      3.42 o 
  -8   3  12       37.62       34.57      2.83 o 
  -7   3  12       54.23       44.86      4.17 o 
  -6   3  12       45.20       47.16      2.95 o 
  -5   3  12       31.11       28.75      2.76 o 
  -4   3  12       25.95       21.38      1.97 o 
  -3   3  12       42.92       38.14      2.44 o 
  -2   3  12       82.80       77.60      2.75 o 
  -1   3  12       84.40       89.48      5.84 o 
   0   3  12      115.89      109.91      3.99 o 
   1   3  12      251.53      271.29      4.81 o 
   2   3  12        2.48        3.07      1.61 o 
   3   3  12       97.15       97.39      5.40 o 
   4   3  12       14.67       16.64      2.65 o 
   5   3  12        8.78        8.93      1.76 o 
  -7   4  12       75.80       82.19      3.39 o 
  -6   4  12        4.29        5.62      1.82 o 
  -5   4  12       31.31       32.53      2.31 o 
  -4   4  12        7.93        7.05      1.31 o 
  -3   4  12       43.08       44.74      2.59 o 
  -2   4  12       18.69       17.93      2.55 o 
  -1   4  12       55.70       57.44      2.33 o 
   0   4  12        8.04        7.65      1.73 o 
   1   4  12       11.20       12.83      1.69 o 
   2   4  12       53.52       57.75      4.19 o 
   3   4  12      103.26      103.19      4.72 o 
   4   4  12       20.39       21.17      2.12 o 
  -6   5  12       30.76       32.36      2.34 o 
  -5   5  12       72.19       84.65      4.16 o 
  -4   5  12        0.10        0.85      0.95 o 
  -3   5  12       12.75       13.93      1.93 o 
  -2   5  12        9.48       10.55      1.97 o 
  -1   5  12        7.82        8.65      2.07 o 
   0   5  12       25.72       26.04      2.26 o 
   1   5  12        8.36        9.09      1.47 o 
   2   5  12       32.87       40.09      2.95 o 
  -3   6  12        7.67        7.43      1.36 o 
  -2   6  12       30.27       34.65      2.43 o 
  -1   6  12        3.58        2.95      1.34 o 
   0   6  12       16.84       14.03      1.65 o 
  -5  -5  13        4.21        0.75      1.69 o 
  -4  -5  13       11.37       10.69      1.48 o 
  -3  -5  13       32.59       33.61      2.02 o 
  -2  -5  13       45.17       42.40      2.05 o 
  -1  -5  13       24.73       23.22      2.10 o 
   0  -5  13       41.86       40.17      2.53 o 
   1  -5  13       25.27       23.12      1.58 o 
  -7  -4  13       29.50       29.92      1.49 o 
  -6  -4  13       23.02       22.27      2.28 o 
  -5  -4  13      148.32      152.22      4.20 o 
  -4  -4  13       56.26       58.85      3.07 o 
  -3  -4  13        4.57        2.22      1.77 o 
  -2  -4  13       39.39       35.47      3.09 o 
  -1  -4  13       43.93       47.13      3.82 o 
   0  -4  13      126.05      121.55      4.95 o 
   1  -4  13        5.68        5.73      2.01 o 
   2  -4  13       39.54       43.15      2.36 o 
   3  -4  13       86.85       69.98      3.72 o 
  -8  -3  13        8.42        9.27      1.80 o 
  -7  -3  13      106.80      117.19      3.35 o 
  -6  -3  13       53.33       54.32      2.28 o 
  -5  -3  13       35.22       33.07      2.09 o 
  -4  -3  13       38.53       45.62      3.08 o 
  -3  -3  13      239.48      232.77      5.76 o 
  -2  -3  13       59.36       53.57      3.14 o 
  -1  -3  13       68.32       71.80      5.03 o 
   0  -3  13        2.08        1.98      2.00 o 
   1  -3  13       44.21       46.51      3.58 o 
   2  -3  13       97.04       99.65      4.60 o 
   3  -3  13       15.04       14.52      2.69 o 
   4  -3  13       20.11       20.53      1.66 o 
  -8  -2  13       40.09       38.77      3.25 o 
  -7  -2  13       43.95       46.16      2.48 o 
  -6  -2  13       61.96       63.89      3.19 o 
  -5  -2  13      175.02      171.21      4.07 o 
  -4  -2  13       41.86       43.51      2.39 o 
  -3  -2  13      203.39      204.42      8.54 o 
  -2  -2  13       78.73       76.18      4.21 o 
  -1  -2  13      206.75      200.20      8.21 o 
   0  -2  13        2.68        2.00      2.17 o 
   1  -2  13       13.88       13.32      1.94 o 
   2  -2  13      187.68      218.74      6.74 o 
   3  -2  13       70.02       72.19      5.11 o 
   4  -2  13       93.78      109.50      6.12 o 
   5  -2  13       57.57       57.37      3.70 o 
  -9  -1  13       11.51        8.46      1.77 o 
  -8  -1  13       86.97       87.96      4.74 o 
  -7  -1  13       14.66       11.28      3.12 o 
  -6  -1  13       31.63       32.42      2.59 o 
  -5  -1  13      206.36      203.88      5.52 o 
  -4  -1  13      232.75      229.87      5.81 o 
  -3  -1  13       20.16       18.83      3.60 o 
  -2  -1  13       45.27       46.92      4.82 o 
  -1  -1  13       30.82       30.69      3.01 o 
   0  -1  13      134.99      135.82      6.16 o 
   1  -1  13       16.81       17.56      2.06 o 
   2  -1  13       71.45       71.14      3.65 o 
   3  -1  13        5.89       10.67      2.25 o 
   4  -1  13       18.44       22.14      3.77 o 
   5  -1  13       22.24       23.32      3.06 o 
  -9   0  13        2.99        4.36      1.71 o 
  -8   0  13       40.29       34.98      3.56 o 
  -7   0  13       47.27       41.92      4.34 o 
  -6   0  13      103.83      106.56      6.36 o 
  -5   0  13      589.69      557.22      9.01 o 
  -4   0  13      370.91      380.00      7.60 o 
  -3   0  13      135.35      132.50      4.63 o 
  -2   0  13       72.32       75.70      5.52 o 
  -1   0  13       35.76       27.85      4.06 o 
   0   0  13       16.29       10.94      3.30 o 
   1   0  13       75.00       71.93      5.49 o 
   2   0  13        1.16        2.49      2.66 o 
   3   0  13       31.55       33.87      2.83 o 
   4   0  13       45.13       47.11      4.43 o 
   5   0  13        1.45        4.38      2.22 o 
  -9   1  13       11.10       10.49      1.82 o 
  -8   1  13       87.51       88.71      3.27 o 
  -7   1  13       14.63       17.13      2.28 o 
  -6   1  13       31.36       27.33      4.39 o 
  -5   1  13      205.34      203.02      8.56 o 
  -4   1  13      232.58      221.73      6.71 o 
  -3   1  13       20.84       20.07      2.93 o 
  -2   1  13       44.73       45.13      4.58 o 
  -1   1  13       30.26       29.55      4.15 o 
   0   1  13      133.90      141.31      7.44 o 
   1   1  13       16.39       13.41      3.50 o 
   2   1  13       71.12       73.03      5.56 o 
   3   1  13        5.75        5.44      1.88 o 
   4   1  13       18.68       21.32      3.07 o 
   5   1  13       22.11       22.01      2.60 o 
  -8   2  13       40.28       36.91      3.27 o 
  -7   2  13       43.84       49.22      4.43 o 
  -6   2  13       61.95       60.65      5.26 o 
  -5   2  13      174.84      180.08      8.30 o 
  -4   2  13       41.52       43.33      3.24 o 
  -3   2  13      202.93      202.27      4.73 o 
  -2   2  13       79.40       75.64      3.12 o 
  -1   2  13      207.48      201.61      5.92 o 
   0   2  13        2.57        1.73      1.86 o 
   1   2  13       13.98       13.41      1.90 o 
   2   2  13      189.31      206.82      9.42 o 
   3   2  13       69.98       70.83      3.39 o 
   4   2  13       93.14      102.33      4.82 o 
   5   2  13       58.29       63.28      3.03 o 
  -7   3  13      106.30      113.67      5.36 o 
  -6   3  13       53.38       56.15      2.83 o 
  -5   3  13       35.61       39.58      2.83 o 
  -4   3  13       38.91       41.63      2.31 o 
  -3   3  13      238.99      241.11      6.17 o 
  -2   3  13       57.89       54.87      2.72 o 
  -1   3  13       68.09       65.32      3.65 o 
   0   3  13        2.22        2.69      1.33 o 
   1   3  13       43.75       43.11      2.50 o 
   2   3  13       97.55       87.64      5.06 o 
   3   3  13       15.23       16.55      2.66 o 
   4   3  13       20.04       18.71      2.21 o 
  -6   4  13       22.80       23.95      2.26 o 
  -5   4  13      148.24      154.03      5.89 o 
  -4   4  13       56.53       55.84      3.09 o 
  -3   4  13        4.45        1.45      2.56 o 
  -2   4  13       38.98       39.97      2.99 o 
  -1   4  13       43.76       44.97      3.13 o 
   0   4  13      125.26      127.04      7.15 o 
   1   4  13        5.67        6.17      1.73 o 
   2   4  13       39.48       42.80      3.23 o 
   3   4  13       87.07       89.39      3.68 o 
  -4   5  13       11.44        9.56      1.50 o 
  -3   5  13       32.33       34.73      2.10 o 
  -2   5  13       44.92       47.09      2.58 o 
  -1   5  13       24.86       25.44      4.22 o 
   0   5  13       42.13       42.19      3.01 o 
  -4  -5  14        7.37        4.33      1.58 o 
  -3  -5  14       27.17       26.08      1.62 o 
  -2  -5  14       54.86       49.95      3.51 o 
  -1  -5  14        6.07        4.98      1.23 o 
   0  -5  14       35.72       33.59      4.76 o 
  -6  -4  14        8.53       10.28      1.81 o 
  -5  -4  14      271.46      283.44      7.23 o 
  -4  -4  14       22.19       22.29      3.12 o 
  -3  -4  14       46.78       48.95      3.69 o 
  -2  -4  14       17.93       18.86      3.20 o 
  -1  -4  14       22.92       21.24      2.12 o 
   0  -4  14       11.00       14.41      2.12 o 
   1  -4  14       66.89       74.08      3.35 o 
   2  -4  14       44.28       47.79      3.14 o 
  -7  -3  14       21.23       23.40      1.54 o 
  -6  -3  14      124.36      127.33      3.53 o 
  -5  -3  14       66.20       63.79      4.39 o 
  -4  -3  14        8.66        6.08      2.03 o 
  -3  -3  14       13.34        8.21      3.92 o 
  -2  -3  14       10.98        8.39      2.85 o 
  -1  -3  14        5.60        5.90      2.02 o 
   0  -3  14       28.14       31.11      2.19 o 
   1  -3  14       36.72       39.65      3.06 o 
   2  -3  14       19.09       26.30      3.19 o 
   3  -3  14        1.98        2.43      1.40 o 
  -8  -2  14        1.17        0.21      1.58 o 
  -7  -2  14        9.10       10.47      1.46 o 
  -6  -2  14       67.54       70.66      3.05 o 
  -5  -2  14       52.44       52.17      2.87 o 
  -4  -2  14       76.75       70.66      5.08 o 
  -3  -2  14        0.30       -0.65      2.78 o 
  -2  -2  14       16.19       16.48      3.53 o 
  -1  -2  14       36.16       36.08      3.31 o 
   0  -2  14        4.01        4.88      2.14 o 
   1  -2  14      107.97      114.06      3.65 o 
   2  -2  14      158.13      183.22      7.38 o 
   3  -2  14       57.97       65.95      4.95 o 
   4  -2  14       39.50       38.91      3.28 o 
  -8  -1  14        2.21       -0.11      1.88 o 
  -7  -1  14       13.07       10.09      2.63 o 
  -6  -1  14       28.73       25.88      2.27 o 
  -5  -1  14       72.17       69.99      3.40 o 
  -4  -1  14      175.47      172.58      4.98 o 
  -3  -1  14      196.77      207.57      8.49 o 
  -2  -1  14      114.18      124.32      6.88 o 
  -1  -1  14        0.39        0.04      1.99 o 
   0  -1  14       68.05       76.33      4.06 o 
   1  -1  14       53.20       55.59      3.32 o 
   2  -1  14       75.98       87.96      3.56 o 
   3  -1  14       50.06       59.09      5.01 o 
   4  -1  14       28.23       23.52      3.05 o 
  -8   0  14       97.25      116.35      4.90 o 
  -7   0  14        0.14       -2.63      2.63 o 
  -6   0  14       81.88       76.81      5.29 o 
  -5   0  14      109.20      113.40      4.18 o 
  -4   0  14       85.32       88.12      3.87 o 
  -3   0  14        2.06        2.24      2.72 o 
  -2   0  14       57.76       62.19      5.38 o 
  -1   0  14       25.32       23.96      4.03 o 
   0   0  14       35.58       46.52      4.83 o 
   1   0  14       75.17       83.89      5.67 o 
   2   0  14        8.68        8.02      2.05 o 
   3   0  14       16.12       17.88      1.99 o 
   4   0  14        7.01        3.91      1.98 o 
   5   0  14       21.35       25.72      1.90 o 
  -8   1  14        2.05        2.90      2.04 o 
  -7   1  14       12.52       12.75      2.99 o 
  -6   1  14       29.50       26.71      3.96 o 
  -5   1  14       72.59       70.69      5.38 o 
  -4   1  14      176.07      166.08      5.13 o 
  -3   1  14      196.94      210.71      5.74 o 
  -2   1  14      114.54      117.79      6.65 o 
  -1   1  14        0.34       -0.54      2.91 o 
   0   1  14       69.08       78.33      5.87 o 
   1   1  14       52.60       54.79      5.17 o 
   2   1  14       75.99       88.63      5.69 o 
   3   1  14       50.50       55.76      4.04 o 
   4   1  14       28.28       29.82      2.77 o 
  -8   2  14        1.04       -0.02      1.69 o 
  -7   2  14        8.76        9.42      2.82 o 
  -6   2  14       67.64       71.63      5.10 o 
  -5   2  14       51.72       52.66      4.89 o 
  -4   2  14       77.03       74.75      5.53 o 
  -3   2  14        0.32        1.38      1.80 o 
  -2   2  14       16.08       14.94      2.29 o 
  -1   2  14       35.63       34.63      4.30 o 
   0   2  14        3.90        2.65      1.73 o 
   1   2  14      106.82      105.74      5.12 o 
   2   2  14      158.81      178.06      7.44 o 
   3   2  14       58.17       62.16      3.86 o 
   4   2  14       39.11       38.87      2.66 o 
  -7   3  14       21.27       28.40      2.78 o 
  -6   3  14      124.17      126.12      5.86 o 
  -5   3  14       65.44       60.60      3.32 o 
  -4   3  14        9.02        8.55      3.16 o 
  -3   3  14       13.36       12.78      1.98 o 
  -2   3  14       11.18        7.30      1.79 o 
  -1   3  14        5.91        2.34      1.85 o 
   0   3  14       28.59       29.83      2.05 o 
   1   3  14       36.58       36.48      2.05 o 
   2   3  14       19.35       21.59      2.64 o 
   3   3  14        1.97        0.54      1.54 o 
  -5   4  14      270.87      223.11      5.79 o 
  -4   4  14       21.99       23.56      3.16 o 
  -3   4  14       46.15       51.89      2.76 o 
  -2   4  14       18.06       17.91      2.10 o 
  -1   4  14       23.10       18.30      2.83 o 
   0   4  14       10.95       15.00      2.05 o 
   1   4  14       67.66       70.73      3.40 o 
   2   4  14       44.40       42.63      2.55 o 
  -2   5  14       55.19       52.15      2.89 o 
  -5  -4  15       49.06       50.45      2.84 o 
  -4  -4  15        0.26        0.28      1.23 o 
  -3  -4  15       27.66       30.17      2.06 o 
  -2  -4  15       25.87       23.98      1.92 o 
  -1  -4  15       21.45       21.30      1.98 o 
   0  -4  15        2.77        2.49      1.35 o 
   1  -4  15        6.48        7.73      1.60 o 
  -6  -3  15        2.32        4.42      1.68 o 
  -5  -3  15       12.00       12.25      2.43 o 
  -4  -3  15       38.22       41.85      4.65 o 
  -3  -3  15       28.46       29.96      2.43 o 
  -2  -3  15       79.93       82.19      3.57 o 
  -1  -3  15        3.10        2.80      1.65 o 
   0  -3  15       30.24       30.31      1.85 o 
   1  -3  15       18.20       17.70      2.57 o 
   2  -3  15       20.49       20.57      1.76 o 
  -7  -2  15       52.10       53.05      3.06 o 
  -6  -2  15       12.74       12.27      2.19 o 
  -5  -2  15       79.97       88.47      4.83 o 
  -4  -2  15       60.53       60.15      4.50 o 
  -3  -2  15       67.96       71.55      5.16 o 
  -2  -2  15       86.69       88.93      3.90 o 
  -1  -2  15       57.91       56.07      3.33 o 
   0  -2  15       57.27       61.41      2.69 o 
   1  -2  15        2.56        2.84      1.35 o 
   2  -2  15       26.64       28.44      2.23 o 
   3  -2  15       27.16       28.07      2.83 o 
  -8  -1  15       23.93       23.70      2.09 o 
  -7  -1  15      162.32      160.36      5.50 o 
  -6  -1  15       76.83       77.23      2.96 o 
  -5  -1  15       31.10       29.76      2.31 o 
  -4  -1  15       16.02       15.38      3.12 o 
  -3  -1  15      409.28      449.17     11.81 o 
  -2  -1  15       13.99       12.09      3.32 o 
  -1  -1  15       21.30       20.57      3.55 o 
   0  -1  15       70.60       75.35      4.99 o 
   1  -1  15        9.25        8.37      1.70 o 
   2  -1  15        2.90        4.51      2.43 o 
   3  -1  15       83.58       86.12      4.48 o 
  -8   0  15        3.21        3.41      1.65 o 
  -7   0  15       54.79       52.62      3.69 o 
  -6   0  15       39.24       45.44      3.87 o 
  -5   0  15       32.66       30.68      2.39 o 
  -4   0  15       50.80       53.64      3.00 o 
  -3   0  15       31.96       32.81      3.88 o 
  -2   0  15       20.31       25.63      4.05 o 
  -1   0  15       27.29       28.52      4.12 o 
   0   0  15       27.01       22.00      3.73 o 
   1   0  15       41.37       39.80      4.09 o 
   2   0  15       11.13        7.79      2.48 o 
   4   0  15       10.80       10.52      1.49 o 
  -8   1  15       24.42       24.24      2.20 o 
  -7   1  15      162.17      167.75      5.96 o 
  -6   1  15       75.61       81.75      4.94 o 
  -5   1  15       30.66       31.22      3.79 o 
  -4   1  15       15.43       16.45      2.10 o 
  -3   1  15      411.19      415.50     11.07 o 
  -2   1  15       13.75       10.06      3.12 o 
  -1   1  15       21.70       22.84      3.80 o 
   0   1  15       71.22       76.44      5.69 o 
   1   1  15        8.96        9.51      1.78 o 
   2   1  15        2.69        4.44      1.51 o 
   3   1  15       84.12       87.72      3.80 o 
  -7   2  15       52.23       61.19      3.69 o 
  -6   2  15       13.11       14.83      2.97 o 
  -5   2  15       80.48       92.78      5.35 o 
  -4   2  15       60.32       57.83      4.71 o 
  -3   2  15       68.15       73.10      3.33 o 
  -2   2  15       86.00       79.55      5.20 o 
  -1   2  15       57.23       56.22      4.79 o 
   0   2  15       58.24       63.53      3.45 o 
   1   2  15        2.50        3.14      2.49 o 
   2   2  15       26.82       25.38      2.48 o 
   3   2  15       26.80       26.31      2.19 o 
  -6   3  15        2.17        5.84      2.20 o 
  -5   3  15       11.85        9.48      3.62 o 
  -4   3  15       38.09       42.76      3.99 o 
  -3   3  15       28.51       29.53      4.00 o 
  -2   3  15       79.86       75.78      7.57 o 
  -1   3  15        3.10        4.89      1.77 o 
   0   3  15       30.38       30.23      2.39 o 
   1   3  15       18.18       16.30      1.47 o 
   2   3  15       20.02       13.93      1.69 o 
  -4   4  15        0.24        0.99      1.73 o 
  -3   4  15       27.94       36.61      3.38 o 
  -2   4  15       25.81       24.39      3.02 o 
  -1   4  15       21.51       23.56      2.84 o 
   0   4  15        2.71        3.58      1.82 o 
  -3  -4  16        3.38        1.36      1.10 o 
  -2  -4  16       20.76       20.27      1.91 o 
  -1  -4  16        3.73        3.55      1.17 o 
  -5  -3  16       26.25       30.11      2.48 o 
  -4  -3  16       14.45       15.72      2.37 o 
  -3  -3  16        7.72        7.85      1.45 o 
  -2  -3  16       31.57       32.72      2.13 o 
  -1  -3  16       36.48       31.55      2.89 o 
   0  -3  16       34.72       37.01      2.86 o 
   1  -3  16       21.14       20.83      1.51 o 
  -6  -2  16       26.25       25.56      2.14 o 
  -5  -2  16       16.60       16.28      2.42 o 
  -4  -2  16       92.47       92.16      4.79 o 
  -3  -2  16       55.79       55.86      4.12 o 
  -2  -2  16      110.18      116.11      5.49 o 
  -1  -2  16       45.35       46.67      2.14 o 
   0  -2  16        0.33       -0.32      1.21 o 
   1  -2  16       50.68       49.49      2.29 o 
   2  -2  16       21.49       18.61      2.14 o 
  -6  -1  16        8.82        9.75      1.27 o 
  -5  -1  16      117.72      115.03      4.92 o 
  -4  -1  16      246.89      245.36      7.68 o 
  -3  -1  16       11.00       11.64      2.85 o 
  -2  -1  16       80.21       86.89      5.24 o 
  -1  -1  16        5.00        3.62      1.40 o 
   0  -1  16       10.89       12.76      1.68 o 
   1  -1  16        1.36        1.83      1.95 o 
   2  -1  16       53.07       43.14      2.75 o 
  -7   0  16        4.33        3.60      1.65 o 
  -6   0  16       13.79       17.47      2.50 o 
  -5   0  16        2.64        3.30      1.34 o 
  -4   0  16       19.96       20.74      2.99 o 
  -3   0  16       85.08       87.38      5.32 o 
  -2   0  16        3.81        4.44      2.69 o 
  -1   0  16        6.03        7.48      2.98 o 
   0   0  16        0.00        2.02      2.50 o 
   1   0  16       20.84       19.13      2.92 o 
   2   0  16       40.08       39.01      2.84 o 
  -7   1  16        7.68        6.32      1.73 o 
  -6   1  16        8.92       13.84      2.42 o 
  -5   1  16      118.56      115.23      5.07 o 
  -4   1  16      244.43      227.98      4.83 o 
  -3   1  16       10.72        8.95      2.62 o 
  -2   1  16       80.71       80.43      5.14 o 
  -1   1  16        5.14        6.92      2.81 o 
   0   1  16       10.80        9.95      2.84 o 
   1   1  16        1.27        0.66      2.20 o 
   2   1  16       52.58       39.75      2.24 o 
  -6   2  16       26.35       28.99      2.67 o 
  -5   2  16       16.59       14.75      2.49 o 
  -4   2  16       91.47       86.66      4.42 o 
  -3   2  16       56.85       50.94      3.58 o 
  -2   2  16      110.48      104.84      5.28 o 
  -1   2  16       45.86       47.21      2.82 o 
   0   2  16        0.31       -0.93      1.50 o 
   1   2  16       50.85       56.96      3.81 o 
  -5   3  16       26.46       22.17      2.14 o 
  -4   3  16       14.46       14.80      2.49 o 
  -3   3  16        7.78        6.72      2.47 o 
  -2   3  16       31.77       32.90      3.45 o 
  -1   3  16       35.99       34.14      3.24 o 
   0   3  16       34.78       31.49      2.54 o 
  -3   4  16        3.47        5.31      1.65 o 
  -2   4  16       20.17       23.49      2.25 o 
  -3  -3  17        4.02        1.57      1.13 o 
  -2  -3  17       54.04       52.37      2.66 o 
  -5  -2  17       43.77       47.14      2.65 o 
  -4  -2  17       55.06       53.39      3.22 o 
  -3  -2  17       23.29       21.78      2.52 o 
  -2  -2  17      116.68      109.14      3.06 o 
  -1  -2  17       24.77       23.15      1.55 o 
  -5  -1  17       10.63        6.12      1.63 o 
  -4  -1  17       34.46       36.58      2.99 o 
  -3  -1  17       83.13       81.07      4.39 o 
  -2  -1  17       58.88       60.65      3.96 o 
  -1  -1  17       39.48       35.76      3.12 o 
   0  -1  17       27.78       25.54      2.52 o 
  -5   0  17       77.16       56.31      2.76 o 
  -4   0  17        6.48        4.57      1.88 o 
  -3   0  17       11.31        9.23      2.29 o 
  -2   0  17        5.32        5.67      2.34 o 
  -1   0  17       20.50       22.88      2.96 o 
   0   0  17       18.10       17.43      2.58 o 
   1   0  17       33.19       33.30      2.53 o 
  -4   1  17       34.68       27.65      2.36 o 
  -3   1  17       83.19       78.95      4.11 o 
  -2   1  17       58.93       61.13      4.00 o 
  -1   1  17       39.58       39.71      3.50 o 
   0   1  17       27.57       29.64      2.99 o 
   1   1  17       18.44       19.09      2.15 o 
  -5   2  17       44.04       41.37      2.65 o 
  -4   2  17       55.00       57.60      3.72 o 
  -3   2  17       23.00       18.59      4.27 o 
  -2   2  17      115.81      116.19      5.01 o 
  -1   2  17       25.12       24.80      1.84 o 
   0   2  17       17.82       18.32      2.22 o 
  -3   3  17        4.16        3.69      1.64 o 
  -2   3  17       54.80       50.03      2.89 o 
  -3  -1  18       10.87        8.86      1.71 o 
  -2  -1  18       24.28       25.82      2.23 o 
  -1  -1  18       24.06       23.03      1.97 o 
  -3   0  18       40.34       39.57      2.61 o 
  -2   0  18       25.05       21.89      2.29 o 
  -1   0  18       53.83       54.88      3.00 o 
  -2   1  18       24.58       22.43      1.50 o 
  -1   1  18       23.85       21.91      2.06 o 
                                                 
